# Supplementary material for: RNA-Seq reveals a xenobiotic stress response in the soybean aphid, Aphis glycines, when fed aphid-resistant soybean
Source: BMC Genomics. 2014 Nov 16;15(1):972. doi: 10.1186/1471-2164-15-972 (PMC4289043; doi:10.1186/1471-2164-15-972)
Supplement: Supplementary file 1 — Additional file 1: Summarization of top hit organisms in blastx search for A. glycines transcripts. (ZIP 56 KB) [file 12864_2014_6855_MOESM1_ESM.zip]

Archive with 1 entries (1 files):
- 1838969456139057_MOESM1_ESM.bmp
