# Supplementary material for: RNA-Seq reveals a xenobiotic stress response in the soybean aphid, Aphis glycines, when fed aphid-resistant soybean
Source: BMC Genomics. 2014 Nov 16;15(1):972. doi: 10.1186/1471-2164-15-972 (PMC4289043; doi:10.1186/1471-2164-15-972)
Supplement: Supplementary file 2 — Additional file 2: Putative KEGG pathways assignments for A. glycines transcripts. (XLSX 71 KB) [file 12864_2014_6855_MOESM2_ESM.xlsx]

## Sheet: Additional File 2
Pathway	Seqs in Pathway	Enzyme	Ezyme ID	Seqs of Enzyme	Seqs	Pathway ID	Pathway Image
Purine metabolism	391	synthase	ec:6.3.4.4	6	contig_29777, contig_41319, contig_42980, contig_7672, contig_19696, contig_5586	map00230	map00230_20130715105057.png
Purine metabolism	391	phosphodiesterase	ec:3.1.4.35	1	contig_4294	map00230	map00230_20130715105057.png
Purine metabolism	391	diphosphokinase	ec:2.7.6.1	5	contig_1901, contig_4321, contig_15223, contig_5643, contig_5642	map00230	map00230_20130715105057.png
Purine metabolism	391	phosphodiesterase	ec:3.1.4.17	5	contig_15564, contig_10954, contig_1563, contig_4048, contig_8512	map00230	map00230_20130715105057.png
Purine metabolism	391	carboxylase	ec:4.1.1.21	1	contig_8973	map00230	map00230_20130715105057.png
Purine metabolism	391	oxidase	ec:1.17.3.2	2	contig_8756, contig_1041	map00230	map00230_20130715105057.png
Purine metabolism	391	synthase	ec:6.3.2.6	1	contig_8973	map00230	map00230_20130715105057.png
Purine metabolism	391	phosphoribosyltransferase	ec:2.4.2.22	1	contig_19345	map00230	map00230_20130715105057.png
Purine metabolism	391	kinase	ec:2.7.4.8	7	contig_11049, contig_6031, contig_4204, contig_2177, contig_1603, contig_19425, contig_6356	map00230	map00230_20130715105057.png
Purine metabolism	391	kinase	ec:2.7.4.6	6	contig_5951, contig_682, contig_11527, contig_40155, contig_13843, contig_17845	map00230	map00230_20130715105057.png
Purine metabolism	391	kinase	ec:2.7.4.3	11	contig_15173, contig_15144, contig_4150, contig_3240, contig_4669, contig_6055, contig_28134, contig_39100, contig_13755, contig_9889, contig_13291	map00230	map00230_20130715105057.png
Purine metabolism	391	phosphoribosyldiphosphate 5-amidotransferase	ec:2.4.2.14	1	contig_2781	map00230	map00230_20130715105057.png
Purine metabolism	391	synthase	ec:6.3.5.3	2	contig_3869, contig_39701	map00230	map00230_20130715105057.png
Purine metabolism	391	synthase (glutamine-hydrolysing)	ec:6.3.5.2	1	contig_824	map00230	map00230_20130715105057.png
Purine metabolism	391	cyclase	ec:4.6.1.2	14	contig_7073, contig_8040, contig_4866, contig_9058, contig_2135, contig_10458, contig_13319, contig_16577, contig_13320, contig_3179, contig_2528, contig_18184, contig_24861, contig_10888	map00230	map00230_20130715105057.png
Purine metabolism	391	cyclase	ec:4.6.1.1	1	contig_11234	map00230	map00230_20130715105057.png
Purine metabolism	391	formyltransferase	ec:2.1.2.3	2	contig_33909, contig_6260	map00230	map00230_20130715105057.png
Purine metabolism	391	formyltransferase	ec:2.1.2.2	4	contig_1906, contig_40241, contig_10763, contig_14035	map00230	map00230_20130715105057.png
Purine metabolism	391	dehydrogenase	ec:1.17.1.4	3	contig_49895, contig_8756, contig_1041	map00230	map00230_20130715105057.png
Purine metabolism	391	cyclohydrolase	ec:3.5.4.10	2	contig_33909, contig_6260	map00230	map00230_20130715105057.png
Purine metabolism	391	nucleotidyltransferase	ec:2.7.7.8	3	contig_29069, contig_60819, contig_10906	map00230	map00230_20130715105057.png
Purine metabolism	391	DNA polymerase	ec:2.7.7.7	21	contig_44677, contig_48419, contig_2671, contig_13311, contig_14262, contig_11511, contig_1442, contig_16132, contig_14404, contig_8586, contig_5955, contig_47303, contig_21858, contig_3417, contig_3867, contig_1277, contig_10524, contig_16898, contig_25049, contig_7883, contig_1477	map00230	map00230_20130715105057.png
Purine metabolism	391	RNA polymerase	ec:2.7.7.6	44	contig_9333, contig_15988, contig_12381, contig_6860, contig_8439, contig_13823, contig_4155, contig_5535, contig_29974, contig_3529, contig_542, contig_13091, contig_7904, contig_10517, contig_4246, contig_14437, contig_7687, contig_10628, contig_4686, contig_7114, contig_2748, contig_7494, contig_6378, contig_12038, contig_3878, contig_902, contig_10754, contig_6486, contig_39550, contig_6146, …	map00230	map00230_20130715105057.png
Purine metabolism	391	adenylyltransferase	ec:2.7.7.4	4	contig_8412, contig_21316, contig_2475, contig_1443	map00230	map00230_20130715105057.png
Purine metabolism	391	deaminase	ec:3.5.4.6	2	contig_1572, contig_10777	map00230	map00230_20130715105057.png
Purine metabolism	391	deaminase	ec:3.5.4.4	7	contig_12670, contig_50491, contig_14009, contig_6787, contig_38491, contig_5392, contig_25204	map00230	map00230_20130715105057.png
Purine metabolism	391	reductase	ec:1.7.1.7	2	contig_17908, contig_46524	map00230	map00230_20130715105057.png
Purine metabolism	391	RNA polymerase	ec:2.7.7.48	1	contig_63703	map00230	map00230_20130715105057.png
Purine metabolism	391	phosphoribosyltransferase	ec:2.4.2.7	1	contig_4070	map00230	map00230_20130715105057.png
Purine metabolism	391	phosphorylase	ec:2.4.2.1	1	contig_58597	map00230	map00230_20130715105057.png
Purine metabolism	391	reductase	ec:1.17.4.1	6	contig_64387, contig_1657, contig_1465, contig_50184, contig_42189, contig_43714	map00230	map00230_20130715105057.png
Purine metabolism	391	cyclo-ligase	ec:6.3.3.1	4	contig_1906, contig_40241, contig_13740, contig_14035	map00230	map00230_20130715105057.png
Purine metabolism	391	uridine 5'-nucleotidase	ec:3.1.3.5	6	contig_2668, contig_12500, contig_23612, contig_9802, contig_9048, contig_21235	map00230	map00230_20130715105057.png
Purine metabolism	391	(symmetrical)	ec:3.6.1.41	1	contig_2434	map00230	map00230_20130715105057.png
Purine metabolism	391	diphosphate phosphatase	ec:3.6.1.6	4	contig_2760, contig_9116, contig_5405, contig_17230	map00230	map00230_20130715105057.png
Purine metabolism	391	adenylpyrophosphatase	ec:3.6.1.3	134	contig_62015, contig_35021, contig_60290, contig_1566, contig_18082, contig_3498, contig_23783, contig_21800, contig_28204, contig_2368, contig_63674, contig_16672, contig_9497, contig_23109, contig_6232, contig_5141, contig_3589, contig_5947, contig_7899, contig_15502, contig_2049, contig_3808, contig_391, contig_17112, contig_19312, contig_10476, contig_15588, contig_6625, contig_59266, contig_…	map00230	map00230_20130715105057.png
Purine metabolism	391	lyase	ec:4.3.2.2	1	contig_1437	map00230	map00230_20130715105057.png
Purine metabolism	391	dinucleosidetriphosphatase	ec:3.6.1.29	1	contig_4553	map00230	map00230_20130715105057.png
Purine metabolism	391	ligase	ec:6.3.4.13	4	contig_1906, contig_40241, contig_13740, contig_14035	map00230	map00230_20130715105057.png
Purine metabolism	391	(asymmetrical)	ec:3.6.1.17	2	contig_22907, contig_2434	map00230	map00230_20130715105057.png
Purine metabolism	391	phosphatase	ec:3.6.1.15	71	contig_2841, contig_1522, contig_4607, contig_470, contig_26702, contig_54476, contig_31271, contig_11486, contig_7948, contig_2203, contig_5478, contig_7945, contig_228, contig_8433, contig_11136, contig_17637, contig_37041, contig_6101, contig_16203, contig_2651, contig_16202, contig_2185, contig_16072, contig_22191, contig_4656, contig_19148, contig_37653, contig_54949, contig_8444, contig_507…	map00230	map00230_20130715105057.png
Purine metabolism	391	ec:3.6.1.14 adenosine-tetraphosphatase	ec:3.6.1.14	3	contig_17363, contig_51748, contig_55508	map00230	map00230_20130715105057.png
Purine metabolism	391	dehydrogenase	ec:1.1.1.205	1	contig_2158	map00230	map00230_20130715105057.png
Purine metabolism	391	phosphodeoxyribomutase	ec:5.4.2.7	1	contig_60525	map00230	map00230_20130715105057.png
Purine metabolism	391	(alpha-D-glucose-1,6-bisphosphate-dependent)	ec:5.4.2.2	3	contig_8798, contig_973, contig_6517	map00230	map00230_20130715105057.png
Purine metabolism	391	kinase	ec:2.7.1.40	6	contig_2449, contig_9352, contig_50095, contig_26683, contig_16995, contig_26684	map00230	map00230_20130715105057.png
Purine metabolism	391	kinase	ec:2.7.1.25	1	contig_21316	map00230	map00230_20130715105057.png
Pyrimidine metabolism	140	synthase (glutamine hydrolysing)	ec:6.3.4.2	5	contig_8056, contig_13262, contig_29131, contig_45319, contig_43423	map00240	map00240_20130715110142.png
Pyrimidine metabolism	140	dehydrogenase (NADP+)	ec:1.3.1.2	2	contig_7817, contig_37938	map00240	map00240_20130715110142.png
Pyrimidine metabolism	140	synthase	ec:4.2.1.70	1	contig_9090	map00240	map00240_20130715110142.png
Pyrimidine metabolism	140	decarboxylase	ec:4.1.1.23	3	contig_3970, contig_24132, contig_17161	map00240	map00240_20130715110142.png
Pyrimidine metabolism	140	kinase	ec:2.7.4.9	1	contig_13398	map00240	map00240_20130715110142.png
Pyrimidine metabolism	140	kinase	ec:2.7.4.6	6	contig_5951, contig_682, contig_11527, contig_40155, contig_13843, contig_17845	map00240	map00240_20130715110142.png
Pyrimidine metabolism	140	ec:3.5.1.6 beta-ureidopropionase	ec:3.5.1.6	3	contig_7285, contig_4320, contig_2914	map00240	map00240_20130715110142.png
Pyrimidine metabolism	140	phosphoribosyltransferase	ec:2.4.2.10	4	contig_45852, contig_3970, contig_24132, contig_17161	map00240	map00240_20130715110142.png
Pyrimidine metabolism	140	synthase (glutamine-hydrolysing)	ec:6.3.5.5	3	contig_27564, contig_55587, contig_8611	map00240	map00240_20130715110142.png
Pyrimidine metabolism	140	synthase	ec:2.1.1.45	2	contig_7038, contig_7037	map00240	map00240_20130715110142.png
Pyrimidine metabolism	140	deaminase	ec:3.5.4.13	2	contig_24206, contig_49015	map00240	map00240_20130715110142.png
Pyrimidine metabolism	140	deaminase	ec:3.5.4.12	2	contig_16337, contig_8350	map00240	map00240_20130715110142.png
Pyrimidine metabolism	140	nucleotidyltransferase	ec:2.7.7.8	3	contig_29069, contig_60819, contig_10906	map00240	map00240_20130715110142.png
Pyrimidine metabolism	140	DNA polymerase	ec:2.7.7.7	21	contig_44677, contig_48419, contig_2671, contig_13311, contig_14262, contig_11511, contig_1442, contig_16132, contig_14404, contig_8586, contig_5955, contig_47303, contig_21858, contig_3417, contig_3867, contig_1277, contig_10524, contig_16898, contig_25049, contig_7883, contig_1477	map00240	map00240_20130715110142.png
Pyrimidine metabolism	140	RNA polymerase	ec:2.7.7.6	44	contig_9333, contig_15988, contig_12381, contig_6860, contig_8439, contig_13823, contig_4155, contig_5535, contig_29974, contig_3529, contig_542, contig_13091, contig_7904, contig_10517, contig_4246, contig_14437, contig_7687, contig_10628, contig_4686, contig_7114, contig_2748, contig_7494, contig_6378, contig_12038, contig_3878, contig_902, contig_10754, contig_6486, contig_39550, contig_6146, …	map00240	map00240_20130715110142.png
Pyrimidine metabolism	140	deaminase	ec:3.5.4.5	1	contig_16456	map00240	map00240_20130715110142.png
Pyrimidine metabolism	140	phosphoribosyltransferase	ec:2.4.2.9	1	contig_5002	map00240	map00240_20130715110142.png
Pyrimidine metabolism	140	phosphorylase	ec:2.4.2.3	1	contig_499	map00240	map00240_20130715110142.png
Pyrimidine metabolism	140	phosphorylase	ec:2.4.2.1	1	contig_58597	map00240	map00240_20130715110142.png
Pyrimidine metabolism	140	reductase	ec:1.17.4.1	6	contig_64387, contig_1657, contig_1465, contig_50184, contig_42189, contig_43714	map00240	map00240_20130715110142.png
Pyrimidine metabolism	140	dehydrogenase (quinone)	ec:1.3.5.2	2	contig_48553, contig_7817	map00240	map00240_20130715110142.png
Pyrimidine metabolism	140	uridine 5'-nucleotidase	ec:3.1.3.5	6	contig_2668, contig_12500, contig_23612, contig_9802, contig_9048, contig_21235	map00240	map00240_20130715110142.png
Pyrimidine metabolism	140	diphosphate phosphatase	ec:3.6.1.6	4	contig_2760, contig_9116, contig_5405, contig_17230	map00240	map00240_20130715110142.png
Pyrimidine metabolism	140	carbamoylaspartic dehydrase	ec:3.5.2.3	2	contig_3577, contig_8611	map00240	map00240_20130715110142.png
Pyrimidine metabolism	140	hydantoinase	ec:3.5.2.2	2	contig_5252, contig_12411	map00240	map00240_20130715110142.png
Pyrimidine metabolism	140	diphosphatase	ec:3.6.1.23	1	contig_5334	map00240	map00240_20130715110142.png
Pyrimidine metabolism	140	(asymmetrical)	ec:3.6.1.17	2	contig_22907, contig_2434	map00240	map00240_20130715110142.png
Pyrimidine metabolism	140	kinase	ec:2.7.4.22	1	contig_13303	map00240	map00240_20130715110142.png
Pyrimidine metabolism	140	kinase	ec:2.7.4.14	2	contig_15144, contig_13755	map00240	map00240_20130715110142.png
Pyrimidine metabolism	140	kinase	ec:2.7.4.10	3	contig_6055, contig_9889, contig_13291	map00240	map00240_20130715110142.png
Pyrimidine metabolism	140	carbamoyltransferase	ec:2.1.3.2	3	contig_3577, contig_18414, contig_8611	map00240	map00240_20130715110142.png
Pyrimidine metabolism	140	reductase	ec:1.8.1.9	4	contig_44225, contig_41073, contig_1776, contig_48577	map00240	map00240_20130715110142.png
Pyrimidine metabolism	140	kinase	ec:2.7.1.48	4	contig_13755, contig_7486, contig_29442, contig_8502	map00240	map00240_20130715110142.png
Nitrogen metabolism	99	synthase (NADH)	ec:1.4.1.14	3	contig_945, contig_5182, contig_51766	map00910	map00910_20130715105303.png
Nitrogen metabolism	99	synthase (NADPH)	ec:1.4.1.13	2	contig_945, contig_5182	map00910	map00910_20130715105303.png
Nitrogen metabolism	99	S-aminomethyldihydrolipoylprotein:(6S)-tetrahydrofolate aminomethyltransferase (ammonia-forming)	ec:2.1.2.10	10	contig_21241, contig_49014, contig_15521, contig_14683, contig_3574, contig_465, contig_61369, contig_12968, contig_7141, contig_27216	map00910	map00910_20130715105303.png
Nitrogen metabolism	99	dehydrogenase (quinone)	ec:1.6.99.5	1	contig_60198	map00910	map00910_20130715105303.png
Nitrogen metabolism	99	dehydrogenase	ec:1.6.99.3	6	contig_4172, contig_3846, contig_2418, contig_3033, contig_437, contig_3515	map00910	map00910_20130715105303.png
Nitrogen metabolism	99	reductase	ec:1.7.99.4	1	contig_55217	map00910	map00910_20130715105303.png
Nitrogen metabolism	99	reductase	ec:1.10.2.2	7	contig_63894, contig_6246, contig_4363, contig_3260, contig_3754, contig_1823, contig_2784	map00910	map00910_20130715105303.png
Nitrogen metabolism	99	asparaginase II	ec:3.5.1.1	2	contig_40618, contig_5146	map00910	map00910_20130715105303.png
Nitrogen metabolism	99	synthase (glutamine-hydrolysing)	ec:6.3.5.4	2	contig_8597, contig_6889	map00910	map00910_20130715105303.png
Nitrogen metabolism	99	dehydrogenase [NAD(P)+]	ec:1.4.1.3	1	contig_4058	map00910	map00910_20130715105303.png
Nitrogen metabolism	99	dehydrogenase	ec:1.4.1.2	1	contig_4058	map00910	map00910_20130715105303.png
Nitrogen metabolism	99	reductase (H+-translocating)	ec:1.6.5.3	32	contig_44090, contig_32014, contig_45687, contig_6566, contig_5329, contig_4123, contig_6631, contig_11115, contig_7287, contig_7097, contig_2584, contig_1506, contig_874, contig_8594, contig_2856, contig_9745, contig_5328, contig_57234, contig_940, contig_63910, contig_1741, contig_22164, contig_24358, contig_41242, contig_2316, contig_12170, contig_2538, contig_56781, contig_12932, contig_10483…	map00910	map00910_20130715105303.png
Nitrogen metabolism	99	synthase (ferredoxin)	ec:1.4.7.1	1	contig_51766	map00910	map00910_20130715105303.png
Nitrogen metabolism	99	dehydrogenase	ec:1.2.1.2	1	contig_55217	map00910	map00910_20130715105303.png
Nitrogen metabolism	99	synthase (ammonia)	ec:6.3.4.16	2	contig_3577, contig_8611	map00910	map00910_20130715105303.png
Nitrogen metabolism	99	acetonitrilase	ec:3.5.5.1	2	contig_10569, contig_9639	map00910	map00910_20130715105303.png
Nitrogen metabolism	99	ligase	ec:6.3.1.2	1	contig_3663	map00910	map00910_20130715105303.png
Nitrogen metabolism	99	oxidase	ec:1.9.3.1	22	contig_2691, contig_47431, contig_43892, contig_5919, contig_10, contig_63741, contig_63260, contig_35151, contig_63259, contig_64216, contig_63543, contig_2375, contig_2544, contig_2543, contig_3381, contig_6697, contig_388, contig_1502, contig_31086, contig_64838, contig_61719, contig_14154	map00910	map00910_20130715105303.png
Nitrogen metabolism	99	dehydratase	ec:4.2.1.1	7	contig_9009, contig_15178, contig_5470, contig_631, contig_10264, contig_3054, contig_10855	map00910	map00910_20130715105303.png
Oxidative phosphorylation	91	dehydrogenase (quinone)	ec:1.6.99.5	1	contig_60198	map00190	map00190_20130715105214.png
Oxidative phosphorylation	91	dehydrogenase	ec:1.6.99.3	6	contig_4172, contig_3846, contig_2418, contig_3033, contig_437, contig_3515	map00190	map00190_20130715105214.png
Oxidative phosphorylation	91	reductase	ec:1.10.2.2	7	contig_63894, contig_6246, contig_4363, contig_3260, contig_3754, contig_1823, contig_2784	map00190	map00190_20130715105214.png
Oxidative phosphorylation	91	ATPase	ec:3.6.3.6	16	contig_276, contig_61, contig_369, contig_466, contig_3668, contig_1445, contig_8494, contig_23676, contig_42033, contig_1766, contig_938, contig_37922, contig_18849, contig_1915, contig_6842, contig_8579	map00190	map00190_20130715105214.png
Oxidative phosphorylation	91	dehydrogenase (ubiquinone)	ec:1.3.5.1	4	contig_3253, contig_14887, contig_9104, contig_62615	map00190	map00190_20130715105214.png
Oxidative phosphorylation	91	reductase (H+-translocating)	ec:1.6.5.3	32	contig_44090, contig_32014, contig_45687, contig_6566, contig_5329, contig_4123, contig_6631, contig_11115, contig_7287, contig_7097, contig_2584, contig_1506, contig_874, contig_8594, contig_2856, contig_9745, contig_5328, contig_57234, contig_940, contig_63910, contig_1741, contig_22164, contig_24358, contig_41242, contig_2316, contig_12170, contig_2538, contig_56781, contig_12932, contig_10483…	map00190	map00190_20130715105214.png
Oxidative phosphorylation	91	diphosphatase	ec:3.6.1.1	3	contig_26024, contig_28343, contig_907	map00190	map00190_20130715105214.png
Oxidative phosphorylation	91	oxidase	ec:1.9.3.1	22	contig_2691, contig_47431, contig_43892, contig_5919, contig_10, contig_63741, contig_63260, contig_35151, contig_63259, contig_64216, contig_63543, contig_2375, contig_2544, contig_2543, contig_3381, contig_6697, contig_388, contig_1502, contig_31086, contig_64838, contig_61719, contig_14154	map00190	map00190_20130715105214.png
Aminoacyl-tRNA biosynthesis	90	ligase	ec:6.1.1.9	5	contig_4521, contig_43792, contig_2322, contig_493, contig_23846	map00970	map00970_20130715105316.png
Aminoacyl-tRNA biosynthesis	90	ligase	ec:6.1.1.7	6	contig_4063, contig_4617, contig_7436, contig_23697, contig_53893, contig_54153	map00970	map00970_20130715105316.png
Aminoacyl-tRNA biosynthesis	90	ligase	ec:6.1.1.6	3	contig_8684, contig_31179, contig_62363	map00970	map00970_20130715105316.png
Aminoacyl-tRNA biosynthesis	90	ligase	ec:6.1.1.5	7	contig_24494, contig_4359, contig_15730, contig_26944, contig_24677, contig_32313, contig_61239	map00970	map00970_20130715105316.png
Aminoacyl-tRNA biosynthesis	90	ligase	ec:6.1.1.4	3	contig_2601, contig_16493, contig_55290	map00970	map00970_20130715105316.png
Aminoacyl-tRNA biosynthesis	90	ligase	ec:6.1.1.3	5	contig_1077, contig_38405, contig_25654, contig_36746, contig_39688	map00970	map00970_20130715105316.png
Aminoacyl-tRNA biosynthesis	90	ligase	ec:6.1.1.2	4	contig_5590, contig_12549, contig_11722, contig_20461	map00970	map00970_20130715105316.png
Aminoacyl-tRNA biosynthesis	90	ligase	ec:6.1.1.1	4	contig_7301, contig_19722, contig_7111, contig_41935	map00970	map00970_20130715105316.png
Aminoacyl-tRNA biosynthesis	90	synthase (glutamine-hydrolysing)	ec:6.3.5.7	1	contig_12608	map00970	map00970_20130715105316.png
Aminoacyl-tRNA biosynthesis	90	formyltransferase	ec:2.1.2.9	1	contig_36811	map00970	map00970_20130715105316.png
Aminoacyl-tRNA biosynthesis	90	ligase	ec:6.1.1.22	3	contig_4892, contig_44323, contig_14071	map00970	map00970_20130715105316.png
Aminoacyl-tRNA biosynthesis	90	ligase	ec:6.1.1.21	2	contig_48308, contig_49436	map00970	map00970_20130715105316.png
Aminoacyl-tRNA biosynthesis	90	ligase	ec:6.1.1.20	4	contig_14019, contig_6768, contig_5866, contig_48345	map00970	map00970_20130715105316.png
Aminoacyl-tRNA biosynthesis	90	ligase	ec:6.1.1.19	9	contig_43707, contig_53326, contig_40871, contig_61222, contig_6750, contig_15849, contig_41074, contig_19932, contig_8094	map00970	map00970_20130715105316.png
Aminoacyl-tRNA biosynthesis	90	ligase	ec:6.1.1.17	4	contig_7896, contig_16783, contig_16782, contig_4521	map00970	map00970_20130715105316.png
Aminoacyl-tRNA biosynthesis	90	ligase	ec:6.1.1.16	1	contig_9892	map00970	map00970_20130715105316.png
Aminoacyl-tRNA biosynthesis	90	ligase	ec:6.1.1.15	6	contig_3500, contig_7896, contig_3585, contig_53897, contig_53835, contig_35582	map00970	map00970_20130715105316.png
Aminoacyl-tRNA biosynthesis	90	ligase	ec:6.1.1.14	8	contig_3280, contig_46027, contig_6936, contig_53275, contig_43595, contig_57524, contig_41074, contig_19932	map00970	map00970_20130715105316.png
Aminoacyl-tRNA biosynthesis	90	ligase	ec:6.1.1.12	4	contig_2262, contig_27513, contig_46467, contig_56019	map00970	map00970_20130715105316.png
Aminoacyl-tRNA biosynthesis	90	ligase	ec:6.1.1.11	6	contig_4842, contig_14258, contig_5226, contig_55715, contig_53322, contig_418	map00970	map00970_20130715105316.png
Aminoacyl-tRNA biosynthesis	90	ligase	ec:6.1.1.10	8	contig_13405, contig_1247, contig_13406, contig_15754, contig_15545, contig_3800, contig_15546, contig_39033	map00970	map00970_20130715105316.png
Thiamine metabolism	79	diphosphokinase	ec:2.7.6.2	3	contig_712, contig_8670, contig_8671	map00730	map00730_20130715110148.png
Thiamine metabolism	79	synthase	ec:2.2.1.7	1	contig_40762	map00730	map00730_20130715110148.png
Thiamine metabolism	79	desulfurase	ec:2.8.1.7	2	contig_40860, contig_11210	map00730	map00730_20130715110148.png
Thiamine metabolism	79	phosphatase	ec:3.6.1.15	71	contig_2841, contig_1522, contig_4607, contig_470, contig_26702, contig_54476, contig_31271, contig_11486, contig_7948, contig_2203, contig_5478, contig_7945, contig_228, contig_8433, contig_11136, contig_17637, contig_37041, contig_6101, contig_16203, contig_2651, contig_16202, contig_2185, contig_16072, contig_22191, contig_4656, contig_19148, contig_37653, contig_54949, contig_8444, contig_507…	map00730	map00730_20130715110148.png
Thiamine metabolism	79	kinase	ec:2.7.4.16	2	contig_56122, contig_58272	map00730	map00730_20130715110148.png
Glycine, serine and threonine metabolism	70	S-aminomethyldihydrolipoylprotein:(6S)-tetrahydrofolate aminomethyltransferase (ammonia-forming)	ec:2.1.2.10	10	contig_21241, contig_49014, contig_15521, contig_14683, contig_3574, contig_465, contig_61369, contig_12968, contig_7141, contig_27216	map00260	map00260_20130715105826.png
Glycine, serine and threonine metabolism	70	beta-synthase	ec:4.2.1.22	1	contig_8840	map00260	map00260_20130715105826.png
Glycine, serine and threonine metabolism	70	synthase	ec:4.2.1.20	3	contig_56103, contig_29050, contig_63339	map00260	map00260_20130715105826.png
Glycine, serine and threonine metabolism	70	ammonia-lyase	ec:4.3.1.19	1	contig_5745	map00260	map00260_20130715105826.png
Glycine, serine and threonine metabolism	70	dehydrogenase	ec:1.1.1.3	2	contig_40685, contig_53991	map00260	map00260_20130715105826.png
Glycine, serine and threonine metabolism	70	dehydrogenase	ec:1.1.1.1	1	contig_9829	map00260	map00260_20130715105826.png
Glycine, serine and threonine metabolism	70	hydroxymethyltransferase	ec:2.1.2.1	1	contig_2412	map00260	map00260_20130715105826.png
Glycine, serine and threonine metabolism	70	dehydrogenase (decarboxylating)	ec:1.4.4.2	3	contig_6086, contig_12389, contig_18397	map00260	map00260_20130715105826.png
Glycine, serine and threonine metabolism	70	kinase	ec:2.7.2.4	2	contig_40685, contig_53991	map00260	map00260_20130715105826.png
Glycine, serine and threonine metabolism	70	synthase	ec:2.3.1.37	1	contig_4063	map00260	map00260_20130715105826.png
Glycine, serine and threonine metabolism	70	dehydrogenase	ec:1.1.1.95	3	contig_3203, contig_4862, contig_50238	map00260	map00260_20130715105826.png
Glycine, serine and threonine metabolism	70	phosphatase	ec:3.1.3.3	2	contig_8395, contig_7780	map00260	map00260_20130715105826.png
Glycine, serine and threonine metabolism	70	gamma-lyase	ec:4.4.1.1	4	contig_5223, contig_11210, contig_20336, contig_17092	map00260	map00260_20130715105826.png
Glycine, serine and threonine metabolism	70	dehydrogenase	ec:1.1.99.1	21	contig_1699, contig_9085, contig_5850, contig_10578, contig_11187, contig_3456, contig_1410, contig_5406, contig_13446, contig_13063, contig_4450, contig_27235, contig_39998, contig_29564, contig_36507, contig_45193, contig_18317, contig_63958, contig_50021, contig_55772, contig_4058	map00260	map00260_20130715105826.png
Glycine, serine and threonine metabolism	70	O-phosphatidyltransferase	ec:2.7.8.8	1	contig_8527	map00260	map00260_20130715105826.png
Glycine, serine and threonine metabolism	70	transaminase	ec:2.6.1.52	2	contig_56983, contig_4510	map00260	map00260_20130715105826.png
Glycine, serine and threonine metabolism	70	dehydrogenase	ec:1.8.1.4	5	contig_36616, contig_43390, contig_49085, contig_1140, contig_13339	map00260	map00260_20130715105826.png
Glycine, serine and threonine metabolism	70	transaminase	ec:2.6.1.44	1	contig_9828	map00260	map00260_20130715105826.png
Glycine, serine and threonine metabolism	70	dehydrogenase	ec:1.2.1.11	3	contig_51541, contig_52397, contig_56994	map00260	map00260_20130715105826.png
Glycine, serine and threonine metabolism	70	mutase	ec:5.4.2.1	4	contig_3716, contig_6517, contig_211, contig_4334	map00260	map00260_20130715105826.png
Glycine, serine and threonine metabolism	70	3-kinase	ec:2.7.1.31	1	contig_28301	map00260	map00260_20130715105826.png
Glycolysis / Gluconeogenesis	65	phosphohexokinase	ec:2.7.1.11	4	contig_14604, contig_7206, contig_17088, contig_2361	map00010	map00010_20130715105634.png
Glycolysis / Gluconeogenesis	65	carboxykinase (GTP)	ec:4.1.1.32	2	contig_1587, contig_39013	map00010	map00010_20130715105634.png
Glycolysis / Gluconeogenesis	65	isomerase	ec:5.3.1.9	1	contig_2466	map00010	map00010_20130715105634.png
Glycolysis / Gluconeogenesis	65	isomerase	ec:5.3.1.1	1	contig_1702	map00010	map00010_20130715105634.png
Glycolysis / Gluconeogenesis	65	hexokinase type IV glucokinase	ec:2.7.1.1	5	contig_41247, contig_16097, contig_17439, contig_7020, contig_655	map00010	map00010_20130715105634.png
Glycolysis / Gluconeogenesis	65	hydratase	ec:4.2.1.11	7	contig_8361, contig_50, contig_14271, contig_6233, contig_5251, contig_15395, contig_56986	map00010	map00010_20130715105634.png
Glycolysis / Gluconeogenesis	65	dehydrogenase (NADP+)	ec:1.1.1.2	2	contig_3377, contig_64253	map00010	map00010_20130715105634.png
Glycolysis / Gluconeogenesis	65	dehydrogenase	ec:1.1.1.1	1	contig_9829	map00010	map00010_20130715105634.png
Glycolysis / Gluconeogenesis	65	phosphatase	ec:3.1.3.13	1	contig_4334	map00010	map00010_20130715105634.png
Glycolysis / Gluconeogenesis	65	hexose diphosphatase	ec:3.1.3.11	5	contig_37916, contig_17296, contig_17297, contig_22336, contig_19885	map00010	map00010_20130715105634.png
Glycolysis / Gluconeogenesis	65	ligase	ec:6.2.1.1	2	contig_74, contig_17472	map00010	map00010_20130715105634.png
Glycolysis / Gluconeogenesis	65	kinase	ec:2.7.2.3	2	contig_55711, contig_545	map00010	map00010_20130715105634.png
Glycolysis / Gluconeogenesis	65	acetyltransferase	ec:2.3.1.12	1	contig_2700	map00010	map00010_20130715105634.png
Glycolysis / Gluconeogenesis	65	dehydrogenase (NAD+)	ec:1.2.1.3	3	contig_1856, contig_11357, contig_7607	map00010	map00010_20130715105634.png
Glycolysis / Gluconeogenesis	65	aldolase	ec:4.1.2.13	3	contig_453, contig_40464, contig_34282	map00010	map00010_20130715105634.png
Glycolysis / Gluconeogenesis	65	dehydrogenase (acetyl-transferring)	ec:1.2.4.1	5	contig_8284, contig_3170, contig_12514, contig_21386, contig_4662	map00010	map00010_20130715105634.png
Glycolysis / Gluconeogenesis	65	dehydrogenase	ec:1.8.1.4	5	contig_36616, contig_43390, contig_49085, contig_1140, contig_13339	map00010	map00010_20130715105634.png
Glycolysis / Gluconeogenesis	65	dehydrogenase (phosphorylating)	ec:1.2.1.12	1	contig_512	map00010	map00010_20130715105634.png
Glycolysis / Gluconeogenesis	65	phosphotransferase	ec:2.7.1.69	3	contig_26123, contig_26121, contig_55814	map00010	map00010_20130715105634.png
Glycolysis / Gluconeogenesis	65	mutase	ec:5.4.2.4	1	contig_4334	map00010	map00010_20130715105634.png
Glycolysis / Gluconeogenesis	65	(alpha-D-glucose-1,6-bisphosphate-dependent)	ec:5.4.2.2	3	contig_8798, contig_973, contig_6517	map00010	map00010_20130715105634.png
Glycolysis / Gluconeogenesis	65	mutase	ec:5.4.2.1	4	contig_3716, contig_6517, contig_211, contig_4334	map00010	map00010_20130715105634.png
Glycolysis / Gluconeogenesis	65	kinase	ec:2.7.1.40	6	contig_2449, contig_9352, contig_50095, contig_26683, contig_16995, contig_26684	map00010	map00010_20130715105634.png
Phenylalanine metabolism	65	decarboxylase	ec:4.1.1.28	3	contig_5374, contig_13621, contig_45025	map00360	map00360_20130715105814.png
Phenylalanine metabolism	65	hydratase	ec:4.2.1.17	4	contig_41792, contig_6325, contig_5076, contig_6225	map00360	map00360_20130715105814.png
Phenylalanine metabolism	65	lactoperoxidase	ec:1.11.1.7	53	contig_52766, contig_55703, contig_50037, contig_42293, contig_15199, contig_51693, contig_25794, contig_5378, contig_17969, contig_16616, contig_32415, contig_10123, contig_25901, contig_26837, contig_4795, contig_6820, contig_15753, contig_12079, contig_58153, contig_25795, contig_43735, contig_13959, contig_12967, contig_45974, contig_55755, contig_32834, contig_10623, contig_54330, contig_637…	map00360	map00360_20130715105814.png
Phenylalanine metabolism	65	N-benzoyltransferase	ec:2.3.1.71	1	contig_7151	map00360	map00360_20130715105814.png
Phenylalanine metabolism	65	4-monooxygenase	ec:1.14.16.1	2	contig_15086, contig_12438	map00360	map00360_20130715105814.png
Phenylalanine metabolism	65	N-acyltransferase	ec:2.3.1.13	1	contig_7151	map00360	map00360_20130715105814.png
Phenylalanine metabolism	65	transaminase	ec:2.6.1.57	1	contig_3570	map00360	map00360_20130715105814.png
Phenylalanine metabolism	65	transaminase	ec:2.6.1.9	1	contig_3570	map00360	map00360_20130715105814.png
Phenylalanine metabolism	65	transaminase	ec:2.6.1.5	1	contig_3570	map00360	map00360_20130715105814.png
Phenylalanine metabolism	65	transaminase	ec:2.6.1.1	2	contig_3570, contig_3097	map00360	map00360_20130715105814.png
Glutathione metabolism	63	decarboxylase	ec:4.1.1.17	2	contig_49969, contig_1103	map00480	map00480_20130715105309.png
Glutathione metabolism	63	gamma-glutamyl-amino acid cyclotransferase	ec:2.3.2.4	1	contig_1577	map00480	map00480_20130715105309.png
Glutathione metabolism	63	glutamyl transpeptidase	ec:2.3.2.2	9	contig_4564, contig_14242, contig_1135, contig_6677, contig_27233, contig_13012, contig_9915, contig_12524, contig_11747	map00480	map00480_20130715105309.png
Glutathione metabolism	63	synthase	ec:6.3.2.3	5	contig_8096, contig_7128, contig_57120, contig_25349, contig_21284	map00480	map00480_20130715105309.png
Glutathione metabolism	63	ligase	ec:6.3.2.2	7	contig_36022, contig_52286, contig_8513, contig_3136, contig_15510, contig_18309, contig_16469	map00480	map00480_20130715105309.png
Glutathione metabolism	63	peroxidase	ec:1.11.1.9	5	contig_1523, contig_1801, contig_891, contig_12022, contig_31849	map00480	map00480_20130715105309.png
Glutathione metabolism	63	thioredoxin peroxidase	ec:1.11.1.15	7	contig_55703, contig_50037, contig_53653, contig_10591, contig_6578, contig_1099, contig_2922	map00480	map00480_20130715105309.png
Glutathione metabolism	63	dehydrogenase (ascorbate)	ec:1.8.5.1	1	contig_7321	map00480	map00480_20130715105309.png
Glutathione metabolism	63	reductase	ec:1.17.4.1	6	contig_64387, contig_1657, contig_1465, contig_50184, contig_42189, contig_43714	map00480	map00480_20130715105309.png
Glutathione metabolism	63	(ATP-hydrolysing)	ec:3.5.2.9	2	contig_12859, contig_6440	map00480	map00480_20130715105309.png
Glutathione metabolism	63	dehydrogenase	ec:1.1.1.49	5	contig_22782, contig_57966, contig_54509, contig_4010, contig_3306	map00480	map00480_20130715105309.png
Glutathione metabolism	63	dehydrogenase (NADP+-dependent, decarboxylating)	ec:1.1.1.44	5	contig_35204, contig_8233, contig_6166, contig_2466, contig_4738	map00480	map00480_20130715105309.png
Glutathione metabolism	63	dehydrogenase (NADP+)	ec:1.1.1.42	2	contig_999, contig_12072	map00480	map00480_20130715105309.png
Glutathione metabolism	63	transferase	ec:2.5.1.18	4	contig_3571, contig_48930, contig_6968, contig_7321	map00480	map00480_20130715105309.png
Glutathione metabolism	63	synthase	ec:2.5.1.16	3	contig_59075, contig_11879, contig_8486	map00480	map00480_20130715105309.png
Glutathione metabolism	63	synthase	ec:1.5.4.1	1	contig_7321	map00480	map00480_20130715105309.png
Amino sugar and nucleotide sugar metabolism	62	4,6-dehydratase	ec:4.2.1.47	3	contig_14187, contig_6848, contig_14186	map00520	map00520_20130715105253.png
Amino sugar and nucleotide sugar metabolism	62	isomerase	ec:5.3.1.9	1	contig_2466	map00520	map00520_20130715105253.png
Amino sugar and nucleotide sugar metabolism	62	isomerase	ec:5.3.1.8	4	contig_48886, contig_4184, contig_11120, contig_10964	map00520	map00520_20130715105253.png
Amino sugar and nucleotide sugar metabolism	62	galactokinase (phosphorylating)	ec:2.7.1.6	3	contig_9434, contig_9215, contig_22526	map00520	map00520_20130715105253.png
Amino sugar and nucleotide sugar metabolism	62	hexokinase type IV glucokinase	ec:2.7.1.1	5	contig_41247, contig_16097, contig_17439, contig_7020, contig_655	map00520	map00520_20130715105253.png
Amino sugar and nucleotide sugar metabolism	62	4-epimerase	ec:5.1.3.2	4	contig_2764, contig_9888, contig_18700, contig_3083	map00520	map00520_20130715105253.png
Amino sugar and nucleotide sugar metabolism	62	hexosaminidase	ec:3.2.1.52	1	contig_4990	map00520	map00520_20130715105253.png
Amino sugar and nucleotide sugar metabolism	62	chitodextrinase	ec:3.2.1.14	10	contig_11704, contig_6498, contig_371, contig_9815, contig_13955, contig_131, contig_8578, contig_1643, contig_7298, contig_7714	map00520	map00520_20130715105253.png
Amino sugar and nucleotide sugar metabolism	62	uridylyltransferase	ec:2.7.7.9	2	contig_18972, contig_4941	map00520	map00520_20130715105253.png
Amino sugar and nucleotide sugar metabolism	62	1-carboxyvinyltransferase	ec:2.5.1.7	1	contig_61187	map00520	map00520_20130715105253.png
Amino sugar and nucleotide sugar metabolism	62	reductase	ec:1.6.2.2	2	contig_14895, contig_9124	map00520	map00520_20130715105253.png
Amino sugar and nucleotide sugar metabolism	62	diphosphorylase	ec:2.7.7.23	2	contig_15621, contig_9951	map00520	map00520_20130715105253.png
Amino sugar and nucleotide sugar metabolism	62	guanylyltransferase (GDP)	ec:2.7.7.22	1	contig_48886	map00520	map00520_20130715105253.png
Amino sugar and nucleotide sugar metabolism	62	N-acetyltransferase	ec:2.3.1.157	1	contig_15621	map00520	map00520_20130715105253.png
Amino sugar and nucleotide sugar metabolism	62	guanylyltransferase	ec:2.7.7.13	2	contig_7366, contig_48886	map00520	map00520_20130715105253.png
Amino sugar and nucleotide sugar metabolism	62	deaminase	ec:3.5.99.6	1	contig_16988	map00520	map00520_20130715105253.png
Amino sugar and nucleotide sugar metabolism	62	deacetylase	ec:3.5.1.41	4	contig_3917, contig_13050, contig_40161, contig_36586	map00520	map00520_20130715105253.png
Amino sugar and nucleotide sugar metabolism	62	synthase	ec:1.1.1.271	2	contig_37967, contig_13890	map00520	map00520_20130715105253.png
Amino sugar and nucleotide sugar metabolism	62	synthase	ec:2.4.1.16	1	contig_11937	map00520	map00520_20130715105253.png
Amino sugar and nucleotide sugar metabolism	62	6-dehydrogenase	ec:1.1.1.22	1	contig_16487	map00520	map00520_20130715105253.png
Amino sugar and nucleotide sugar metabolism	62	mutase	ec:5.4.2.10	3	contig_38130, contig_43450, contig_41875	map00520	map00520_20130715105253.png
Amino sugar and nucleotide sugar metabolism	62	phosphotransferase	ec:2.7.1.69	3	contig_26123, contig_26121, contig_55814	map00520	map00520_20130715105253.png
Amino sugar and nucleotide sugar metabolism	62	mannose phosphomutase	ec:5.4.2.8	1	contig_12911	map00520	map00520_20130715105253.png
Amino sugar and nucleotide sugar metabolism	62	mutase	ec:5.4.2.3	1	contig_4448	map00520	map00520_20130715105253.png
Amino sugar and nucleotide sugar metabolism	62	(alpha-D-glucose-1,6-bisphosphate-dependent)	ec:5.4.2.2	3	contig_8798, contig_973, contig_6517	map00520	map00520_20130715105253.png
Amino sugar and nucleotide sugar metabolism	62	transaminase (isomerizing)	ec:2.6.1.16	3	contig_5826, contig_20196, contig_4631	map00520	map00520_20130715105253.png
Drug metabolism - other enzymes	61	dehydrogenase (NADP+)	ec:1.3.1.2	2	contig_7817, contig_37938	map00983	map00983_20130715105016.png
Drug metabolism - other enzymes	61	oxidase	ec:1.17.3.2	2	contig_8756, contig_1041	map00983	map00983_20130715105016.png
Drug metabolism - other enzymes	61	ec:3.5.1.6 beta-ureidopropionase	ec:3.5.1.6	3	contig_7285, contig_4320, contig_2914	map00983	map00983_20130715105016.png
Drug metabolism - other enzymes	61	phosphoribosyltransferase	ec:2.4.2.10	4	contig_45852, contig_3970, contig_24132, contig_17161	map00983	map00983_20130715105016.png
Drug metabolism - other enzymes	61	beta-glucuronide glucuronohydrolase glucuronidase	ec:3.2.1.31	1	contig_14766	map00983	map00983_20130715105016.png
Drug metabolism - other enzymes	61	synthase (glutamine-hydrolysing)	ec:6.3.5.2	1	contig_824	map00983	map00983_20130715105016.png
Drug metabolism - other enzymes	61	deaminase	ec:3.5.4.5	1	contig_16456	map00983	map00983_20130715105016.png
Drug metabolism - other enzymes	61	phosphorylase	ec:2.4.2.3	1	contig_499	map00983	map00983_20130715105016.png
Drug metabolism - other enzymes	61	hydantoinase	ec:3.5.2.2	2	contig_5252, contig_12411	map00983	map00983_20130715105016.png
Drug metabolism - other enzymes	61	1-naphthol glucuronyltransferase	ec:2.4.1.17	3	contig_12290, contig_9096, contig_7098	map00983	map00983_20130715105016.png
Drug metabolism - other enzymes	61	N-acetyltransferase	ec:2.3.1.5	3	contig_1997, contig_1142, contig_3782	map00983	map00983_20130715105016.png
Drug metabolism - other enzymes	61	dehydrogenase	ec:1.1.1.205	1	contig_2158	map00983	map00983_20130715105016.png
Drug metabolism - other enzymes	61	monooxygenase	ec:1.14.14.1	3	contig_46024, contig_56203, contig_54735	map00983	map00983_20130715105016.png
Drug metabolism - other enzymes	61	ali-esterase	ec:3.1.1.1	30	contig_6319, contig_12920, contig_738, contig_3068, contig_4768, contig_23911, contig_3836, contig_9544, contig_4011, contig_21213, contig_20847, contig_4570, contig_29147, contig_16083, contig_1906, contig_31017, contig_42051, contig_5730, contig_2116, contig_24950, contig_13568, contig_17081, contig_2730, contig_12595, contig_12850, contig_11382, contig_10548, contig_45879, contig_40241, contig…	map00983	map00983_20130715105016.png
Drug metabolism - other enzymes	61	kinase	ec:2.7.1.48	4	contig_13755, contig_7486, contig_29442, contig_8502	map00983	map00983_20130715105016.png
Phosphatidylinositol signaling system	59	phospholipase C	ec:3.1.4.11	10	contig_13876, contig_4597, contig_16354, contig_34049, contig_2183, contig_9257, contig_8562, contig_9287, contig_16777, contig_2549	map04070	map04070_20130715105841.png
Phosphatidylinositol signaling system	59	3-phosphatidyltransferase	ec:2.7.8.11	1	contig_2581	map04070	map04070_20130715105841.png
Phosphatidylinositol signaling system	59	3-phosphatase	ec:3.1.3.67	1	contig_4072	map04070	map04070_20130715105841.png
Phosphatidylinositol signaling system	59	inositol-1,3-bisphosphate 3-phosphatase	ec:3.1.3.64	2	contig_4072, contig_14619	map04070	map04070_20130715105841.png
Phosphatidylinositol signaling system	59	kinase C	ec:2.7.11.13	20	contig_381, contig_39570, contig_9761, contig_3534, contig_7703, contig_10679, contig_3341, contig_26282, contig_40736, contig_76, contig_9884, contig_21075, contig_1027, contig_12103, contig_12048, contig_4505, contig_5165, contig_2333, contig_6408, contig_13334	map04070	map04070_20130715105841.png
Phosphatidylinositol signaling system	59	1-phosphatase	ec:3.1.3.57	1	contig_29227	map04070	map04070_20130715105841.png
Phosphatidylinositol signaling system	59	5-phosphatase	ec:3.1.3.56	3	contig_29227, contig_8422, contig_2806	map04070	map04070_20130715105841.png
Phosphatidylinositol signaling system	59	5-phosphatase	ec:3.1.3.36	1	contig_8422	map04070	map04070_20130715105841.png
Phosphatidylinositol signaling system	59	phosphatase	ec:3.1.3.25	2	contig_2659, contig_12387	map04070	map04070_20130715105841.png
Phosphatidylinositol signaling system	59	cytidylyltransferase	ec:2.7.7.41	1	contig_1696	map04070	map04070_20130715105841.png
Phosphatidylinositol signaling system	59	5/6-kinase	ec:2.7.1.159	1	contig_22217	map04070	map04070_20130715105841.png
Phosphatidylinositol signaling system	59	2-kinase	ec:2.7.1.158	1	contig_18	map04070	map04070_20130715105841.png
Phosphatidylinositol signaling system	59	3-kinase	ec:2.7.1.154	1	contig_8332	map04070	map04070_20130715105841.png
Phosphatidylinositol signaling system	59	3-kinase	ec:2.7.1.153	1	contig_8332	map04070	map04070_20130715105841.png
Phosphatidylinositol signaling system	59	5-kinase	ec:2.7.1.150	2	contig_5167, contig_27352	map04070	map04070_20130715105841.png
Phosphatidylinositol signaling system	59	3-kinase	ec:2.7.1.137	2	contig_10878, contig_8332	map04070	map04070_20130715105841.png
Phosphatidylinositol signaling system	59	3-kinase	ec:2.7.1.127	2	contig_8417, contig_5563	map04070	map04070_20130715105841.png
Phosphatidylinositol signaling system	59	kinase (ATP dependent)	ec:2.7.1.107	7	contig_2702, contig_3126, contig_12007, contig_1194, contig_1096, contig_9368, contig_9628	map04070	map04070_20130715105841.png
Phosphatidylinositol signaling system	59	5-kinase	ec:2.7.1.68	3	contig_36, contig_7821, contig_20996	map04070	map04070_20130715105841.png
Phosphatidylinositol signaling system	59	4-kinase	ec:2.7.1.67	2	contig_12473, contig_11712	map04070	map04070_20130715105841.png
Pentose phosphate pathway	57	deoxyribokinase	ec:2.7.1.15	1	contig_7257	map00030	map00030_20130715105222.png
Pentose phosphate pathway	57	phosphohexokinase	ec:2.7.1.11	4	contig_14604, contig_7206, contig_17088, contig_2361	map00030	map00030_20130715105222.png
Pentose phosphate pathway	57	diphosphokinase	ec:2.7.6.1	5	contig_1901, contig_4321, contig_15223, contig_5643, contig_5642	map00030	map00030_20130715105222.png
Pentose phosphate pathway	57	isomerase	ec:5.3.1.9	1	contig_2466	map00030	map00030_20130715105222.png
Pentose phosphate pathway	57	isomerase	ec:5.3.1.6	3	contig_28426, contig_497, contig_57294	map00030	map00030_20130715105222.png
Pentose phosphate pathway	57	3-epimerase	ec:5.1.3.1	2	contig_7054, contig_1327	map00030	map00030_20130715105222.png
Pentose phosphate pathway	57	phosphogluconolactonase	ec:3.1.1.31	1	contig_759	map00030	map00030_20130715105222.png
Pentose phosphate pathway	57	dihydroxyacetonetransferase	ec:2.2.1.2	2	contig_5939, contig_18048	map00030	map00030_20130715105222.png
Pentose phosphate pathway	57	glycolaldehydetransferase	ec:2.2.1.1	2	contig_51864, contig_49250	map00030	map00030_20130715105222.png
Pentose phosphate pathway	57	hexose diphosphatase	ec:3.1.3.11	5	contig_37916, contig_17296, contig_17297, contig_22336, contig_19885	map00030	map00030_20130715105222.png
Pentose phosphate pathway	57	dehydrogenase (acceptor)	ec:1.1.99.10	13	contig_5850, contig_11187, contig_5406, contig_40940, contig_29564, contig_36507, contig_19329, contig_45193, contig_18317, contig_63958, contig_57314, contig_55772, contig_4058	map00030	map00030_20130715105222.png
Pentose phosphate pathway	57	aldolase	ec:4.1.2.13	3	contig_453, contig_40464, contig_34282	map00030	map00030_20130715105222.png
Pentose phosphate pathway	57	dehydrogenase	ec:1.1.1.49	5	contig_22782, contig_57966, contig_54509, contig_4010, contig_3306	map00030	map00030_20130715105222.png
Pentose phosphate pathway	57	dehydrogenase (NADP+-dependent, decarboxylating)	ec:1.1.1.44	5	contig_35204, contig_8233, contig_6166, contig_2466, contig_4738	map00030	map00030_20130715105222.png
Pentose phosphate pathway	57	phosphodeoxyribomutase	ec:5.4.2.7	1	contig_60525	map00030	map00030_20130715105222.png
Pentose phosphate pathway	57	(alpha-D-glucose-1,6-bisphosphate-dependent)	ec:5.4.2.2	3	contig_8798, contig_973, contig_6517	map00030	map00030_20130715105222.png
Pentose phosphate pathway	57	aldolase	ec:4.1.2.4	2	contig_12368, contig_6796	map00030	map00030_20130715105222.png
Phenylpropanoid biosynthesis	54	lactoperoxidase	ec:1.11.1.7	53	contig_52766, contig_55703, contig_50037, contig_42293, contig_15199, contig_51693, contig_25794, contig_5378, contig_17969, contig_16616, contig_32415, contig_10123, contig_25901, contig_26837, contig_4795, contig_6820, contig_15753, contig_12079, contig_58153, contig_25795, contig_43735, contig_13959, contig_12967, contig_45974, contig_55755, contig_32834, contig_10623, contig_54330, contig_637…	map00940	map00940_20130715105934.png
Phenylpropanoid biosynthesis	54	gentiobiase	ec:3.2.1.21	1	contig_32565	map00940	map00940_20130715105934.png
Cysteine and methionine metabolism	50	decarboxylase	ec:4.1.1.50	1	contig_629	map00270	map00270_20130715105559.png
Cysteine and methionine metabolism	50	isomerase	ec:5.3.1.23	1	contig_5371	map00270	map00270_20130715105559.png
Cysteine and methionine metabolism	50	1-phosphate dehydratase	ec:4.2.1.109	1	contig_14215	map00270	map00270_20130715105559.png
Cysteine and methionine metabolism	50	beta-synthase	ec:4.2.1.22	1	contig_8840	map00270	map00270_20130715105559.png
Cysteine and methionine metabolism	50	phosphorylase	ec:2.4.2.28	1	contig_7491	map00270	map00270_20130715105559.png
Cysteine and methionine metabolism	50	dehydrogenase	ec:1.1.1.3	2	contig_40685, contig_53991	map00270	map00270_20130715105559.png
Cysteine and methionine metabolism	50	synthase	ec:3.1.3.77	1	contig_16655	map00270	map00270_20130715105559.png
Cysteine and methionine metabolism	50	gamma-lyase	ec:4.4.1.11	1	contig_17092	map00270	map00270_20130715105559.png
Cysteine and methionine metabolism	50	(cytosine-5-)-methyltransferase	ec:2.1.1.37	9	contig_15567, contig_20740, contig_23039, contig_17616, contig_16023, contig_8187, contig_10290, contig_3320, contig_15231	map00270	map00270_20130715105559.png
Cysteine and methionine metabolism	50	S-methyltransferase	ec:2.1.1.14	2	contig_38013, contig_57616	map00270	map00270_20130715105559.png
Cysteine and methionine metabolism	50	adenosyltransferase	ec:2.5.1.6	5	contig_106, contig_13077, contig_1918, contig_42654, contig_58831	map00270	map00270_20130715105559.png
Cysteine and methionine metabolism	50	S-methyltransferase	ec:2.1.1.10	4	contig_14165, contig_12488, contig_13546, contig_6859	map00270	map00270_20130715105559.png
Cysteine and methionine metabolism	50	kinase	ec:2.7.2.4	2	contig_40685, contig_53991	map00270	map00270_20130715105559.png
Cysteine and methionine metabolism	50	S-adenosylhomocysteine synthase	ec:3.3.1.1	4	contig_3760, contig_1213, contig_1529, contig_63827	map00270	map00270_20130715105559.png
Cysteine and methionine metabolism	50	nucleosidase	ec:3.2.2.9	1	contig_42847	map00270	map00270_20130715105559.png
Cysteine and methionine metabolism	50	gamma-lyase	ec:4.4.1.1	4	contig_5223, contig_11210, contig_20336, contig_17092	map00270	map00270_20130715105559.png
Cysteine and methionine metabolism	50	dioxygenase [iron(II)-requiring]	ec:1.13.11.54	1	contig_2697	map00270	map00270_20130715105559.png
Cysteine and methionine metabolism	50	aminocarboxypropyltransferase	ec:2.5.1.49	1	contig_60496	map00270	map00270_20130715105559.png
Cysteine and methionine metabolism	50	synthase	ec:2.5.1.47	4	contig_21649, contig_20336, contig_36836, contig_60496	map00270	map00270_20130715105559.png
Cysteine and methionine metabolism	50	dioxygenase	ec:1.13.11.20	1	contig_7996	map00270	map00270_20130715105559.png
Cysteine and methionine metabolism	50	synthase	ec:2.5.1.16	3	contig_59075, contig_11879, contig_8486	map00270	map00270_20130715105559.png
Cysteine and methionine metabolism	50	transaminase	ec:2.6.1.57	1	contig_3570	map00270	map00270_20130715105559.png
Cysteine and methionine metabolism	50	transaminase	ec:2.6.1.5	1	contig_3570	map00270	map00270_20130715105559.png
Cysteine and methionine metabolism	50	transaminase	ec:2.6.1.1	2	contig_3570, contig_3097	map00270	map00270_20130715105559.png
Cysteine and methionine metabolism	50	dehydrogenase	ec:1.2.1.11	3	contig_51541, contig_52397, contig_56994	map00270	map00270_20130715105559.png
Cysteine and methionine metabolism	50	nucleosidase	ec:3.2.2.16	1	contig_42847	map00270	map00270_20130715105559.png
Citrate cycle (TCA cycle)	49	carboxykinase (GTP)	ec:4.1.1.32	2	contig_1587, contig_39013	map00020	map00020_20130715105411.png
Citrate cycle (TCA cycle)	49	carboxylase	ec:6.4.1.1	2	contig_14026, contig_5291	map00020	map00020_20130715105411.png
Citrate cycle (TCA cycle)	49	citrate synthase	ec:2.3.3.8	2	contig_616, contig_485	map00020	map00020_20130715105411.png
Citrate cycle (TCA cycle)	49	(Si)-synthase	ec:2.3.3.1	3	contig_32739, contig_37951, contig_725	map00020	map00020_20130715105411.png
Citrate cycle (TCA cycle)	49	ligase (ADP-forming)	ec:6.2.1.5	3	contig_616, contig_1245, contig_485	map00020	map00020_20130715105411.png
Citrate cycle (TCA cycle)	49	ligase (GDP-forming)	ec:6.2.1.4	1	contig_9045	map00020	map00020_20130715105411.png
Citrate cycle (TCA cycle)	49	succinyltransferase	ec:2.3.1.61	3	contig_56787, contig_46370, contig_2635	map00020	map00020_20130715105411.png
Citrate cycle (TCA cycle)	49	dehydrogenase (ubiquinone)	ec:1.3.5.1	4	contig_3253, contig_14887, contig_9104, contig_62615	map00020	map00020_20130715105411.png
Citrate cycle (TCA cycle)	49	acetyltransferase	ec:2.3.1.12	1	contig_2700	map00020	map00020_20130715105411.png
Citrate cycle (TCA cycle)	49	dehydrogenase (NADP+)	ec:1.1.1.42	2	contig_999, contig_12072	map00020	map00020_20130715105411.png
Citrate cycle (TCA cycle)	49	dehydrogenase (NAD+)	ec:1.1.1.41	5	contig_6380, contig_999, contig_3275, contig_3643, contig_64845	map00020	map00020_20130715105411.png
Citrate cycle (TCA cycle)	49	dehydrogenase	ec:1.1.1.37	3	contig_34382, contig_52347, contig_314	map00020	map00020_20130715105411.png
Citrate cycle (TCA cycle)	49	dehydrogenase (succinyl-transferring)	ec:1.2.4.2	5	contig_47083, contig_983, contig_3113, contig_205, contig_32343	map00020	map00020_20130715105411.png
Citrate cycle (TCA cycle)	49	dehydrogenase (acetyl-transferring)	ec:1.2.4.1	5	contig_8284, contig_3170, contig_12514, contig_21386, contig_4662	map00020	map00020_20130715105411.png
Citrate cycle (TCA cycle)	49	dehydrogenase	ec:1.8.1.4	5	contig_36616, contig_43390, contig_49085, contig_1140, contig_13339	map00020	map00020_20130715105411.png
Citrate cycle (TCA cycle)	49	hydratase	ec:4.2.1.3	5	contig_3135, contig_43608, contig_1210, contig_54237, contig_752	map00020	map00020_20130715105411.png
Citrate cycle (TCA cycle)	49	hydratase	ec:4.2.1.2	1	contig_3359	map00020	map00020_20130715105411.png
Methane metabolism	49	phosphohexokinase	ec:2.7.1.11	4	contig_14604, contig_7206, contig_17088, contig_2361	map00680	map00680_20130715105240.png
Methane metabolism	49	hydratase	ec:4.2.1.11	7	contig_8361, contig_50, contig_14271, contig_6233, contig_5251, contig_15395, contig_56986	map00680	map00680_20130715105240.png
Methane metabolism	49	hydroxymethyltransferase	ec:2.1.2.1	1	contig_2412	map00680	map00680_20130715105240.png
Methane metabolism	49	monooxygenase	ec:1.14.13.8	1	contig_8910	map00680	map00680_20130715105240.png
Methane metabolism	49	hexose diphosphatase	ec:3.1.3.11	5	contig_37916, contig_17296, contig_17297, contig_22336, contig_19885	map00680	map00680_20130715105240.png
Methane metabolism	49	ligase	ec:6.2.1.1	2	contig_74, contig_17472	map00680	map00680_20130715105240.png
Methane metabolism	49	dehydrogenase	ec:1.1.1.95	3	contig_3203, contig_4862, contig_50238	map00680	map00680_20130715105240.png
Methane metabolism	49	phosphatase	ec:3.1.3.3	2	contig_8395, contig_7780	map00680	map00680_20130715105240.png
Methane metabolism	49	dehydrogenase	ec:1.1.1.284	1	contig_9829	map00680	map00680_20130715105240.png
Methane metabolism	49	dehydrogenase	ec:1.2.1.2	1	contig_55217	map00680	map00680_20130715105240.png
Methane metabolism	49	aldolase	ec:4.1.2.13	3	contig_453, contig_40464, contig_34282	map00680	map00680_20130715105240.png
Methane metabolism	49	dehydrogenase	ec:1.1.1.244	1	contig_7386	map00680	map00680_20130715105240.png
Methane metabolism	49	dehydrogenase	ec:1.1.1.37	3	contig_34382, contig_52347, contig_314	map00680	map00680_20130715105240.png
Methane metabolism	49	acetyltransferase	ec:2.3.1.8	2	contig_55598, contig_58596	map00680	map00680_20130715105240.png
Methane metabolism	49	dehydrogenase (acceptor)	ec:1.2.99.2	1	contig_49895	map00680	map00680_20130715105240.png
Methane metabolism	49	dehydrogenase	ec:1.2.1.46	1	contig_9829	map00680	map00680_20130715105240.png
Methane metabolism	49	transaminase	ec:2.6.1.52	2	contig_56983, contig_4510	map00680	map00680_20130715105240.png
Methane metabolism	49	hydrogenase	ec:1.12.7.2	1	contig_38332	map00680	map00680_20130715105240.png
Methane metabolism	49	hydrolase	ec:3.1.2.12	4	contig_12850, contig_11382, contig_10548, contig_45879	map00680	map00680_20130715105240.png
Methane metabolism	49	mutase	ec:5.4.2.1	4	contig_3716, contig_6517, contig_211, contig_4334	map00680	map00680_20130715105240.png
Methane metabolism	49	kinase	ec:2.7.1.29	1	contig_2614	map00680	map00680_20130715105240.png
Arginine and proline metabolism	47	decarboxylase	ec:4.1.1.50	1	contig_629	map00330	map00330_20130715105036.png
Arginine and proline metabolism	47	dehydrogenase	ec:1.5.99.8	2	contig_431, contig_1722	map00330	map00330_20130715105036.png
Arginine and proline metabolism	47	decarboxylase	ec:4.1.1.17	2	contig_49969, contig_1103	map00330	map00330_20130715105036.png
Arginine and proline metabolism	47	dehydrogenase	ec:1.5.1.12	1	contig_253	map00330	map00330_20130715105036.png
Arginine and proline metabolism	47	dehydrogenase [NAD(P)+]	ec:1.4.1.3	1	contig_4058	map00330	map00330_20130715105036.png
Arginine and proline metabolism	47	dehydrogenase	ec:1.4.1.2	1	contig_4058	map00330	map00330_20130715105036.png
Arginine and proline metabolism	47	5-kinase	ec:2.7.2.11	1	contig_3087	map00330	map00330_20130715105036.png
Arginine and proline metabolism	47	deacetylase	ec:3.5.1.16	2	contig_38540, contig_41376	map00330	map00330_20130715105036.png
Arginine and proline metabolism	47	dehydropeptidase II	ec:3.5.1.14	4	contig_9154, contig_22740, contig_7151, contig_6488	map00330	map00330_20130715105036.png
Arginine and proline metabolism	47	dehydrogenase (NAD+)	ec:1.2.1.3	3	contig_1856, contig_11357, contig_7607	map00330	map00330_20130715105036.png
Arginine and proline metabolism	47	lyase	ec:4.3.2.1	2	contig_41475, contig_49767	map00330	map00330_20130715105036.png
Arginine and proline metabolism	47	synthase (ammonia)	ec:6.3.4.16	2	contig_3577, contig_8611	map00330	map00330_20130715105036.png
Arginine and proline metabolism	47	dioxygenase	ec:1.14.11.2	6	contig_199, contig_26069, contig_11844, contig_3965, contig_14240, contig_20033	map00330	map00330_20130715105036.png
Arginine and proline metabolism	47	reductase	ec:1.5.1.2	2	contig_4475, contig_21754	map00330	map00330_20130715105036.png
Arginine and proline metabolism	47	transaminase	ec:2.6.1.81	1	contig_38660	map00330	map00330_20130715105036.png
Arginine and proline metabolism	47	synthase (NADPH dependent)	ec:1.14.13.39	2	contig_36823, contig_2754	map00330	map00330_20130715105036.png
Arginine and proline metabolism	47	carbamoyltransferase	ec:2.1.3.3	1	contig_20226	map00330	map00330_20130715105036.png
Arginine and proline metabolism	47	synthase	ec:2.5.1.16	3	contig_59075, contig_11879, contig_8486	map00330	map00330_20130715105036.png
Arginine and proline metabolism	47	dehydrogenase	ec:1.2.1.41	2	contig_3087, contig_58928	map00330	map00330_20130715105036.png
Arginine and proline metabolism	47	transaminase	ec:2.6.1.1	2	contig_3570, contig_3097	map00330	map00330_20130715105036.png
Arginine and proline metabolism	47	reductase	ec:1.2.1.38	4	contig_51541, contig_52397, contig_56994, contig_28258	map00330	map00330_20130715105036.png
Arginine and proline metabolism	47	ligase	ec:6.3.1.2	1	contig_3663	map00330	map00330_20130715105036.png
Arginine and proline metabolism	47	aminotransferase	ec:2.6.1.13	2	contig_9828, contig_1090	map00330	map00330_20130715105036.png
Arginine and proline metabolism	47	transaminase	ec:2.6.1.11	1	contig_38660	map00330	map00330_20130715105036.png
Arginine and proline metabolism	47	kinase	ec:2.7.3.3	1	contig_32148	map00330	map00330_20130715105036.png
Sphingolipid metabolism	46	phosphodiesterase D	ec:3.1.4.41	1	contig_8792	map00600	map00600_20130715105616.png
Sphingolipid metabolism	46	phosphodiesterase	ec:3.1.4.12	21	contig_1855, contig_5816, contig_9289, contig_6792, contig_6793, contig_11877, contig_9250, contig_21343, contig_57723, contig_17547, contig_457, contig_15737, contig_4013, contig_36005, contig_1298, contig_9770, contig_1622, contig_1821, contig_5331, contig_8611, contig_1960	map00600	map00600_20130715105616.png
Sphingolipid metabolism	46	psychosine hydrolase	ec:3.2.1.45	5	contig_3167, contig_20306, contig_13042, contig_2659, contig_1253	map00600	map00600_20130715105616.png
Sphingolipid metabolism	46	lactase (ambiguous)	ec:3.2.1.23	6	contig_38570, contig_29850, contig_16996, contig_29562, contig_52392, contig_49617	map00600	map00600_20130715105616.png
Sphingolipid metabolism	46	melibiase	ec:3.2.1.22	3	contig_39266, contig_6871, contig_2811	map00600	map00600_20130715105616.png
Sphingolipid metabolism	46	reductase	ec:1.1.1.102	1	contig_10802	map00600	map00600_20130715105616.png
Sphingolipid metabolism	46	C-palmitoyltransferase	ec:2.3.1.50	3	contig_19028, contig_29964, contig_29965	map00600	map00600_20130715105616.png
Sphingolipid metabolism	46	glucosyltransferase	ec:2.4.1.80	1	contig_2860	map00600	map00600_20130715105616.png
Sphingolipid metabolism	46	sulfotransferase	ec:2.8.2.11	3	contig_54096, contig_41590, contig_54434	map00600	map00600_20130715105616.png
Sphingolipid metabolism	46	aldolase	ec:4.1.2.27	2	contig_8501, contig_12921	map00600	map00600_20130715105616.png
Lysine degradation	44	decarboxylase	ec:4.1.1.18	1	contig_49969	map00310	map00310_20130715105525.png
Lysine degradation	44	hydratase	ec:4.2.1.17	4	contig_41792, contig_6325, contig_5076, contig_6225	map00310	map00310_20130715105525.png
Lysine degradation	44	N-methyltransferase	ec:2.1.1.43	17	contig_1802, contig_7925, contig_7824, contig_3566, contig_2972, contig_4175, contig_7029, contig_15913, contig_7524, contig_1464, contig_58503, contig_5873, contig_460, contig_6229, contig_1808, contig_2930, contig_942	map00310	map00310_20130715105525.png
Lysine degradation	44	succinyltransferase	ec:2.3.1.61	3	contig_56787, contig_46370, contig_2635	map00310	map00310_20130715105525.png
Lysine degradation	44	dehydrogenase (NAD+)	ec:1.2.1.3	3	contig_1856, contig_11357, contig_7607	map00310	map00310_20130715105525.png
Lysine degradation	44	dioxygenase	ec:1.14.11.8	4	contig_6025, contig_10611, contig_5595, contig_23813	map00310	map00310_20130715105525.png
Lysine degradation	44	5-dioxygenase	ec:1.14.11.4	2	contig_8340, contig_7958	map00310	map00310_20130715105525.png
Lysine degradation	44	dioxygenase	ec:1.14.11.1	2	contig_16083, contig_10611	map00310	map00310_20130715105525.png
Lysine degradation	44	dehydrogenase	ec:1.1.1.35	5	contig_55971, contig_10972, contig_8657, contig_5562, contig_6225	map00310	map00310_20130715105525.png
Lysine degradation	44	dehydrogenase (succinyl-transferring)	ec:1.2.4.2	5	contig_47083, contig_983, contig_3113, contig_205, contig_32343	map00310	map00310_20130715105525.png
Lysine degradation	44	dehydrogenase	ec:1.2.1.31	1	contig_7607	map00310	map00310_20130715105525.png
Glycerophospholipid metabolism	44	3-phosphatidyltransferase	ec:2.7.8.11	1	contig_2581	map00564	map00564_20130715105659.png
Glycerophospholipid metabolism	44	dehydrogenase (NAD+)	ec:1.1.1.8	2	contig_4058, contig_52	map00564	map00564_20130715105659.png
Glycerophospholipid metabolism	44	cytidylyltransferase	ec:2.7.7.41	1	contig_1696	map00564	map00564_20130715105659.png
Glycerophospholipid metabolism	44	cytidylyltransferase	ec:2.7.7.15	2	contig_8494, contig_12944	map00564	map00564_20130715105659.png
Glycerophospholipid metabolism	44	cytidylyltransferase	ec:2.7.7.14	1	contig_2849	map00564	map00564_20130715105659.png
Glycerophospholipid metabolism	44	O-acyltransferase	ec:2.3.1.51	2	contig_1733, contig_5950	map00564	map00564_20130715105659.png
Glycerophospholipid metabolism	44	O-acyltransferase	ec:2.3.1.23	1	contig_26828	map00564	map00564_20130715105659.png
Glycerophospholipid metabolism	44	1-O-acyltransferase	ec:2.3.1.15	4	contig_28316, contig_34125, contig_38254, contig_651	map00564	map00564_20130715105659.png
Glycerophospholipid metabolism	44	kinase (ATP dependent)	ec:2.7.1.107	7	contig_2702, contig_3126, contig_12007, contig_1194, contig_1096, contig_9368, contig_9628	map00564	map00564_20130715105659.png
Glycerophospholipid metabolism	44	O-phosphatidyltransferase	ec:2.7.8.8	1	contig_8527	map00564	map00564_20130715105659.png
Glycerophospholipid metabolism	44	EPT	ec:2.7.8.1	1	contig_2179	map00564	map00564_20130715105659.png
Glycerophospholipid metabolism	44	dehydrogenase	ec:1.1.5.3	4	contig_39123, contig_36467, contig_53540, contig_3495	map00564	map00564_20130715105659.png
Glycerophospholipid metabolism	44	true cholinesterase	ec:3.1.1.7	2	contig_3068, contig_5399	map00564	map00564_20130715105659.png
Glycerophospholipid metabolism	44	lecithinase B	ec:3.1.1.5	3	contig_10407, contig_1054, contig_3767	map00564	map00564_20130715105659.png
Glycerophospholipid metabolism	44	A2	ec:3.1.1.4	11	contig_597, contig_6311, contig_619, contig_9992, contig_14904, contig_45345, contig_21538, contig_24716, contig_26824, contig_2109, contig_17061	map00564	map00564_20130715105659.png
Glycerophospholipid metabolism	44	kinase	ec:2.7.1.32	1	contig_4180	map00564	map00564_20130715105659.png
Glycerophospholipid metabolism	44	oxidase	ec:1.1.3.21	1	contig_3495	map00564	map00564_20130715105659.png
Galactose metabolism	44	phosphohexokinase	ec:2.7.1.11	4	contig_14604, contig_7206, contig_17088, contig_2361	map00052	map00052_20130715110036.png
Galactose metabolism	44	galactokinase (phosphorylating)	ec:2.7.1.6	3	contig_9434, contig_9215, contig_22526	map00052	map00052_20130715110036.png
Galactose metabolism	44	hexokinase type IV glucokinase	ec:2.7.1.1	5	contig_41247, contig_16097, contig_17439, contig_7020, contig_655	map00052	map00052_20130715110036.png
Galactose metabolism	44	4-epimerase	ec:5.1.3.2	4	contig_2764, contig_9888, contig_18700, contig_3083	map00052	map00052_20130715110036.png
Galactose metabolism	44	lactase (ambiguous)	ec:3.2.1.23	6	contig_38570, contig_29850, contig_16996, contig_29562, contig_52392, contig_49617	map00052	map00052_20130715110036.png
Galactose metabolism	44	melibiase	ec:3.2.1.22	3	contig_39266, contig_6871, contig_2811	map00052	map00052_20130715110036.png
Galactose metabolism	44	maltase	ec:3.2.1.20	8	contig_31753, contig_27157, contig_1906, contig_1626, contig_40241, contig_15887, contig_22148, contig_14035	map00052	map00052_20130715110036.png
Galactose metabolism	44	uridylyltransferase	ec:2.7.7.9	2	contig_18972, contig_4941	map00052	map00052_20130715110036.png
Galactose metabolism	44	lactase-phlorizin hydrolase	ec:3.2.1.108	3	contig_47726, contig_5891, contig_32565	map00052	map00052_20130715110036.png
Galactose metabolism	44	phosphotransferase	ec:2.7.1.69	3	contig_26123, contig_26121, contig_55814	map00052	map00052_20130715110036.png
Galactose metabolism	44	(alpha-D-glucose-1,6-bisphosphate-dependent)	ec:5.4.2.2	3	contig_8798, contig_973, contig_6517	map00052	map00052_20130715110036.png
Starch and sucrose metabolism	42	muscle phosphorylase a and b	ec:2.4.1.1	2	contig_7491, contig_1905	map00500	map00500_20130715105647.png
Starch and sucrose metabolism	42	isomerase	ec:5.3.1.9	1	contig_2466	map00500	map00500_20130715105647.png
Starch and sucrose metabolism	42	hexokinase type IV glucokinase	ec:2.7.1.1	5	contig_41247, contig_16097, contig_17439, contig_7020, contig_655	map00500	map00500_20130715105647.png
Starch and sucrose metabolism	42	beta-glucuronide glucuronohydrolase glucuronidase	ec:3.2.1.31	1	contig_14766	map00500	map00500_20130715105647.png
Starch and sucrose metabolism	42	trehalase	ec:3.2.1.28	1	contig_16734	map00500	map00500_20130715105647.png
Starch and sucrose metabolism	42	gentiobiase	ec:3.2.1.21	1	contig_32565	map00500	map00500_20130715105647.png
Starch and sucrose metabolism	42	maltase	ec:3.2.1.20	8	contig_31753, contig_27157, contig_1906, contig_1626, contig_40241, contig_15887, contig_22148, contig_14035	map00500	map00500_20130715105647.png
Starch and sucrose metabolism	42	uridylyltransferase	ec:2.7.7.9	2	contig_18972, contig_4941	map00500	map00500_20130715105647.png
Starch and sucrose metabolism	42	trehalose 6-phosphatase	ec:3.1.3.12	2	contig_456, contig_9574	map00500	map00500_20130715105647.png
Starch and sucrose metabolism	42	synthase	ec:2.4.1.34	1	contig_8687	map00500	map00500_20130715105647.png
Starch and sucrose metabolism	42	disproportionating enzyme	ec:2.4.1.25	1	contig_1989	map00500	map00500_20130715105647.png
Starch and sucrose metabolism	42	branching enzyme	ec:2.4.1.18	2	contig_753, contig_50957	map00500	map00500_20130715105647.png
Starch and sucrose metabolism	42	1-naphthol glucuronyltransferase	ec:2.4.1.17	3	contig_12290, contig_9096, contig_7098	map00500	map00500_20130715105647.png
Starch and sucrose metabolism	42	synthase (UDP-forming)	ec:2.4.1.15	3	contig_456, contig_9574, contig_19732	map00500	map00500_20130715105647.png
Starch and sucrose metabolism	42	synthase	ec:2.4.1.11	4	contig_8096, contig_7128, contig_21284, contig_1179	map00500	map00500_20130715105647.png
Starch and sucrose metabolism	42	6-dehydrogenase	ec:1.1.1.22	1	contig_16487	map00500	map00500_20130715105647.png
Starch and sucrose metabolism	42	phosphotransferase	ec:2.7.1.69	3	contig_26123, contig_26121, contig_55814	map00500	map00500_20130715105647.png
Starch and sucrose metabolism	42	(alpha-D-glucose-1,6-bisphosphate-dependent)	ec:5.4.2.2	3	contig_8798, contig_973, contig_6517	map00500	map00500_20130715105647.png
Glycerolipid metabolism	42	lipase	ec:3.1.1.23	2	contig_6358, contig_17111	map00561	map00561_20130715105727.png
Glycerolipid metabolism	42	dehydrogenase (NADP+)	ec:1.1.1.2	2	contig_3377, contig_64253	map00561	map00561_20130715105727.png
Glycerolipid metabolism	42	melibiase	ec:3.2.1.22	3	contig_39266, contig_6871, contig_2811	map00561	map00561_20130715105727.png
Glycerolipid metabolism	42	O-acyltransferase	ec:2.3.1.51	2	contig_1733, contig_5950	map00561	map00561_20130715105727.png
Glycerolipid metabolism	42	O-acyltransferase	ec:2.3.1.20	1	contig_5034	map00561	map00561_20130715105727.png
Glycerolipid metabolism	42	1-O-acyltransferase	ec:2.3.1.15	4	contig_28316, contig_34125, contig_38254, contig_651	map00561	map00561_20130715105727.png
Glycerolipid metabolism	42	dehydrogenase (NAD+)	ec:1.2.1.3	3	contig_1856, contig_11357, contig_7607	map00561	map00561_20130715105727.png
Glycerolipid metabolism	42	kinase (ATP dependent)	ec:2.7.1.107	7	contig_2702, contig_3126, contig_12007, contig_1194, contig_1096, contig_9368, contig_9628	map00561	map00561_20130715105727.png
Glycerolipid metabolism	42	lipase	ec:3.1.1.3	10	contig_3836, contig_9544, contig_16249, contig_31017, contig_42051, contig_2116, contig_24950, contig_13568, contig_17081, contig_7250	map00561	map00561_20130715105727.png
Glycerolipid metabolism	42	3-kinase	ec:2.7.1.31	1	contig_28301	map00561	map00561_20130715105727.png
Glycerolipid metabolism	42	kinase	ec:2.7.1.30	6	contig_10916, contig_13360, contig_25853, contig_13361, contig_5112, contig_424	map00561	map00561_20130715105727.png
Glycerolipid metabolism	42	kinase	ec:2.7.1.29	1	contig_2614	map00561	map00561_20130715105727.png
Pyruvate metabolism	39	carboxykinase (GTP)	ec:4.1.1.32	2	contig_1587, contig_39013	map00620	map00620_20130715105156.png
Pyruvate metabolism	39	carboxylase	ec:6.4.1.2	1	contig_236	map00620	map00620_20130715105156.png
Pyruvate metabolism	39	carboxylase	ec:6.4.1.1	2	contig_14026, contig_5291	map00620	map00620_20130715105156.png
Pyruvate metabolism	39	hydrolase	ec:3.1.2.6	2	contig_30439, contig_3251	map00620	map00620_20130715105156.png
Pyruvate metabolism	39	ligase	ec:6.2.1.1	2	contig_74, contig_17472	map00620	map00620_20130715105156.png
Pyruvate metabolism	39	acetyltransferase	ec:2.3.1.12	1	contig_2700	map00620	map00620_20130715105156.png
Pyruvate metabolism	39	acetylphosphatase	ec:3.6.1.7	2	contig_16593, contig_5335	map00620	map00620_20130715105156.png
Pyruvate metabolism	39	dehydrogenase (NAD+)	ec:1.2.1.3	3	contig_1856, contig_11357, contig_7607	map00620	map00620_20130715105156.png
Pyruvate metabolism	39	synthase	ec:4.2.3.3	1	contig_26309	map00620	map00620_20130715105156.png
Pyruvate metabolism	39	dehydrogenase (oxaloacetate-decarboxylating) (NADP+)	ec:1.1.1.40	1	contig_1567	map00620	map00620_20130715105156.png
Pyruvate metabolism	39	dehydrogenase (oxaloacetate-decarboxylating)	ec:1.1.1.38	2	contig_1567, contig_3013	map00620	map00620_20130715105156.png
Pyruvate metabolism	39	dehydrogenase	ec:1.1.1.37	3	contig_34382, contig_52347, contig_314	map00620	map00620_20130715105156.png
Pyruvate metabolism	39	acetyltransferase	ec:2.3.1.8	2	contig_55598, contig_58596	map00620	map00620_20130715105156.png
Pyruvate metabolism	39	dehydrogenase (acetyl-transferring)	ec:1.2.4.1	5	contig_8284, contig_3170, contig_12514, contig_21386, contig_4662	map00620	map00620_20130715105156.png
Pyruvate metabolism	39	dehydrogenase	ec:1.8.1.4	5	contig_36616, contig_43390, contig_49085, contig_1140, contig_13339	map00620	map00620_20130715105156.png
Pyruvate metabolism	39	dehydrogenase (acetylating)	ec:1.2.1.10	1	contig_11357	map00620	map00620_20130715105156.png
Pyruvate metabolism	39	kinase	ec:2.7.1.40	6	contig_2449, contig_9352, contig_50095, contig_26683, contig_16995, contig_26684	map00620	map00620_20130715105156.png
Fructose and mannose metabolism	38	phosphohexokinase	ec:2.7.1.11	4	contig_14604, contig_7206, contig_17088, contig_2361	map00051	map00051_20130715110044.png
Fructose and mannose metabolism	38	4,6-dehydratase	ec:4.2.1.47	3	contig_14187, contig_6848, contig_14186	map00051	map00051_20130715110044.png
Fructose and mannose metabolism	38	isomerase	ec:5.3.1.8	4	contig_48886, contig_4184, contig_11120, contig_10964	map00051	map00051_20130715110044.png
Fructose and mannose metabolism	38	isomerase	ec:5.3.1.6	3	contig_28426, contig_497, contig_57294	map00051	map00051_20130715110044.png
Fructose and mannose metabolism	38	isomerase	ec:5.3.1.1	1	contig_1702	map00051	map00051_20130715110044.png
Fructose and mannose metabolism	38	hexokinase type IV glucokinase	ec:2.7.1.1	5	contig_41247, contig_16097, contig_17439, contig_7020, contig_655	map00051	map00051_20130715110044.png
Fructose and mannose metabolism	38	2-phosphatase	ec:3.1.3.46	1	contig_3296	map00051	map00051_20130715110044.png
Fructose and mannose metabolism	38	hexose diphosphatase	ec:3.1.3.11	5	contig_37916, contig_17296, contig_17297, contig_22336, contig_19885	map00051	map00051_20130715110044.png
Fructose and mannose metabolism	38	guanylyltransferase (GDP)	ec:2.7.7.22	1	contig_48886	map00051	map00051_20130715110044.png
Fructose and mannose metabolism	38	guanylyltransferase	ec:2.7.7.13	2	contig_7366, contig_48886	map00051	map00051_20130715110044.png
Fructose and mannose metabolism	38	synthase	ec:1.1.1.271	2	contig_37967, contig_13890	map00051	map00051_20130715110044.png
Fructose and mannose metabolism	38	aldolase	ec:4.1.2.13	3	contig_453, contig_40464, contig_34282	map00051	map00051_20130715110044.png
Fructose and mannose metabolism	38	phosphofructokinase 2	ec:2.7.1.105	2	contig_2792, contig_3296	map00051	map00051_20130715110044.png
Fructose and mannose metabolism	38	2-dehydrogenase	ec:1.1.1.14	1	contig_3444	map00051	map00051_20130715110044.png
Fructose and mannose metabolism	38	phosphotransferase	ec:2.7.1.69	3	contig_26123, contig_26121, contig_55814	map00051	map00051_20130715110044.png
Fructose and mannose metabolism	38	mannose phosphomutase	ec:5.4.2.8	1	contig_12911	map00051	map00051_20130715110044.png
Valine, leucine and isoleucine degradation	37	mutase	ec:5.4.99.2	1	contig_44105	map00280	map00280_20130715105335.png
Valine, leucine and isoleucine degradation	37	hydratase	ec:4.2.1.18	1	contig_41792	map00280	map00280_20130715105335.png
Valine, leucine and isoleucine degradation	37	hydratase	ec:4.2.1.17	4	contig_41792, contig_6325, contig_5076, contig_6225	map00280	map00280_20130715105335.png
Valine, leucine and isoleucine degradation	37	carboxylase	ec:6.4.1.4	1	contig_867	map00280	map00280_20130715105335.png
Valine, leucine and isoleucine degradation	37	carboxylase	ec:6.4.1.3	1	contig_236	map00280	map00280_20130715105335.png
Valine, leucine and isoleucine degradation	37	CoA-transferase	ec:2.8.3.5	1	contig_1279	map00280	map00280_20130715105335.png
Valine, leucine and isoleucine degradation	37	dehydrogenase	ec:1.1.1.178	1	contig_53885	map00280	map00280_20130715105335.png
Valine, leucine and isoleucine degradation	37	lyase	ec:4.1.3.4	1	contig_6976	map00280	map00280_20130715105335.png
Valine, leucine and isoleucine degradation	37	(2-methylpropanoyl)transferase	ec:2.3.1.168	1	contig_9387	map00280	map00280_20130715105335.png
Valine, leucine and isoleucine degradation	37	C-acyltransferase	ec:2.3.1.16	1	contig_10794	map00280	map00280_20130715105335.png
Valine, leucine and isoleucine degradation	37	dehydrogenase (NAD+)	ec:1.2.1.3	3	contig_1856, contig_11357, contig_7607	map00280	map00280_20130715105335.png
Valine, leucine and isoleucine degradation	37	dehydrogenase	ec:1.1.1.35	5	contig_55971, contig_10972, contig_8657, contig_5562, contig_6225	map00280	map00280_20130715105335.png
Valine, leucine and isoleucine degradation	37	dehydrogenase	ec:1.1.1.31	2	contig_35204, contig_8233	map00280	map00280_20130715105335.png
Valine, leucine and isoleucine degradation	37	dehydrogenase (2-methylpropanoyl-transferring)	ec:1.2.4.4	2	contig_8284, contig_6878	map00280	map00280_20130715105335.png
Valine, leucine and isoleucine degradation	37	synthase	ec:2.3.3.10	5	contig_80, contig_11261, contig_19276, contig_18726, contig_26606	map00280	map00280_20130715105335.png
Valine, leucine and isoleucine degradation	37	dehydrogenase	ec:1.8.1.4	5	contig_36616, contig_43390, contig_49085, contig_1140, contig_13339	map00280	map00280_20130715105335.png
Valine, leucine and isoleucine degradation	37	transaminase	ec:2.6.1.42	2	contig_1509, contig_8637	map00280	map00280_20130715105335.png
Valine, leucine and isoleucine degradation	37	dehydrogenase (acylating)	ec:1.2.1.27	2	contig_1021, contig_26600	map00280	map00280_20130715105335.png
Alanine, aspartate and glutamate metabolism	36	synthase	ec:6.3.4.4	6	contig_29777, contig_41319, contig_42980, contig_7672, contig_19696, contig_5586	map00250	map00250_20130715110000.png
Alanine, aspartate and glutamate metabolism	36	synthase (NADH)	ec:1.4.1.14	3	contig_945, contig_5182, contig_51766	map00250	map00250_20130715110000.png
Alanine, aspartate and glutamate metabolism	36	synthase (NADPH)	ec:1.4.1.13	2	contig_945, contig_5182	map00250	map00250_20130715110000.png
Alanine, aspartate and glutamate metabolism	36	decarboxylase	ec:4.1.1.15	2	contig_2626, contig_16083	map00250	map00250_20130715110000.png
Alanine, aspartate and glutamate metabolism	36	dehydrogenase	ec:1.5.1.12	1	contig_253	map00250	map00250_20130715110000.png
Alanine, aspartate and glutamate metabolism	36	phosphoribosyldiphosphate 5-amidotransferase	ec:2.4.2.14	1	contig_2781	map00250	map00250_20130715110000.png
Alanine, aspartate and glutamate metabolism	36	asparaginase II	ec:3.5.1.1	2	contig_40618, contig_5146	map00250	map00250_20130715110000.png
Alanine, aspartate and glutamate metabolism	36	synthase (glutamine-hydrolysing)	ec:6.3.5.5	3	contig_27564, contig_55587, contig_8611	map00250	map00250_20130715110000.png
Alanine, aspartate and glutamate metabolism	36	synthase (glutamine-hydrolysing)	ec:6.3.5.4	2	contig_8597, contig_6889	map00250	map00250_20130715110000.png
Alanine, aspartate and glutamate metabolism	36	dehydrogenase [NAD(P)+]	ec:1.4.1.3	1	contig_4058	map00250	map00250_20130715110000.png
Alanine, aspartate and glutamate metabolism	36	dehydrogenase	ec:1.4.1.2	1	contig_4058	map00250	map00250_20130715110000.png
Alanine, aspartate and glutamate metabolism	36	lyase	ec:4.3.2.2	1	contig_1437	map00250	map00250_20130715110000.png
Alanine, aspartate and glutamate metabolism	36	lyase	ec:4.3.2.1	2	contig_41475, contig_49767	map00250	map00250_20130715110000.png
Alanine, aspartate and glutamate metabolism	36	synthase (ammonia)	ec:6.3.4.16	2	contig_3577, contig_8611	map00250	map00250_20130715110000.png
Alanine, aspartate and glutamate metabolism	36	carbamoyltransferase	ec:2.1.3.2	3	contig_3577, contig_18414, contig_8611	map00250	map00250_20130715110000.png
Alanine, aspartate and glutamate metabolism	36	transaminase	ec:2.6.1.2	1	contig_2350	map00250	map00250_20130715110000.png
Alanine, aspartate and glutamate metabolism	36	transaminase	ec:2.6.1.1	2	contig_3570, contig_3097	map00250	map00250_20130715110000.png
Alanine, aspartate and glutamate metabolism	36	transaminase	ec:2.6.1.44	1	contig_9828	map00250	map00250_20130715110000.png
Alanine, aspartate and glutamate metabolism	36	dehydrogenase (NAD+)	ec:1.2.1.24	1	contig_8149	map00250	map00250_20130715110000.png
Alanine, aspartate and glutamate metabolism	36	ligase	ec:6.3.1.2	1	contig_3663	map00250	map00250_20130715110000.png
Alanine, aspartate and glutamate metabolism	36	dehydrogenase [NAD(P)+]	ec:1.2.1.16	1	contig_8149	map00250	map00250_20130715110000.png
Alanine, aspartate and glutamate metabolism	36	transaminase	ec:2.6.1.19	1	contig_3187	map00250	map00250_20130715110000.png
Alanine, aspartate and glutamate metabolism	36	transaminase (isomerizing)	ec:2.6.1.16	3	contig_5826, contig_20196, contig_4631	map00250	map00250_20130715110000.png
Inositol phosphate metabolism	36	phospholipase C	ec:3.1.4.11	10	contig_13876, contig_4597, contig_16354, contig_34049, contig_2183, contig_9257, contig_8562, contig_9287, contig_16777, contig_2549	map00562	map00562_20130715105714.png
Inositol phosphate metabolism	36	3-phosphatidyltransferase	ec:2.7.8.11	1	contig_2581	map00562	map00562_20130715105714.png
Inositol phosphate metabolism	36	isomerase	ec:5.3.1.1	1	contig_1702	map00562	map00562_20130715105714.png
Inositol phosphate metabolism	36	oxygenase	ec:1.13.99.1	1	contig_4323	map00562	map00562_20130715105714.png
Inositol phosphate metabolism	36	3-phosphatase	ec:3.1.3.67	1	contig_4072	map00562	map00562_20130715105714.png
Inositol phosphate metabolism	36	inositol-1,3-bisphosphate 3-phosphatase	ec:3.1.3.64	2	contig_4072, contig_14619	map00562	map00562_20130715105714.png
Inositol phosphate metabolism	36	1-phosphatase	ec:3.1.3.57	1	contig_29227	map00562	map00562_20130715105714.png
Inositol phosphate metabolism	36	5-phosphatase	ec:3.1.3.56	3	contig_29227, contig_8422, contig_2806	map00562	map00562_20130715105714.png
Inositol phosphate metabolism	36	5-phosphatase	ec:3.1.3.36	1	contig_8422	map00562	map00562_20130715105714.png
Inositol phosphate metabolism	36	phosphatase	ec:3.1.3.25	2	contig_2659, contig_12387	map00562	map00562_20130715105714.png
Inositol phosphate metabolism	36	5/6-kinase	ec:2.7.1.159	1	contig_22217	map00562	map00562_20130715105714.png
Inositol phosphate metabolism	36	2-kinase	ec:2.7.1.158	1	contig_18	map00562	map00562_20130715105714.png
Inositol phosphate metabolism	36	3-kinase	ec:2.7.1.154	1	contig_8332	map00562	map00562_20130715105714.png
Inositol phosphate metabolism	36	3-kinase	ec:2.7.1.153	1	contig_8332	map00562	map00562_20130715105714.png
Inositol phosphate metabolism	36	5-kinase	ec:2.7.1.150	2	contig_5167, contig_27352	map00562	map00562_20130715105714.png
Inositol phosphate metabolism	36	3-kinase	ec:2.7.1.137	2	contig_10878, contig_8332	map00562	map00562_20130715105714.png
Inositol phosphate metabolism	36	1-kinase	ec:2.7.1.134	2	contig_4126, contig_22217	map00562	map00562_20130715105714.png
Inositol phosphate metabolism	36	3-kinase	ec:2.7.1.127	2	contig_8417, contig_5563	map00562	map00562_20130715105714.png
Inositol phosphate metabolism	36	dehydrogenase (acetylating)	ec:1.2.1.18	1	contig_1021	map00562	map00562_20130715105714.png
Inositol phosphate metabolism	36	synthase	ec:5.5.1.4	1	contig_4169	map00562	map00562_20130715105714.png
Inositol phosphate metabolism	36	5-kinase	ec:2.7.1.68	3	contig_36, contig_7821, contig_20996	map00562	map00562_20130715105714.png
Inositol phosphate metabolism	36	4-kinase	ec:2.7.1.67	2	contig_12473, contig_11712	map00562	map00562_20130715105714.png
Arachidonic acid metabolism	36	hydrolase	ec:3.3.2.6	2	contig_12017, contig_20097	map00590	map00590_20130715105000.png
Arachidonic acid metabolism	36	epoxide hydrolase	ec:3.3.2.10	4	contig_15194, contig_12350, contig_12017, contig_20097	map00590	map00590_20130715105000.png
Arachidonic acid metabolism	36	glutamyl transpeptidase	ec:2.3.2.2	9	contig_4564, contig_14242, contig_1135, contig_6677, contig_27233, contig_13012, contig_9915, contig_12524, contig_11747	map00590	map00590_20130715105000.png
Arachidonic acid metabolism	36	1-monooxygenase	ec:1.14.15.3	1	contig_1782	map00590	map00590_20130715105000.png
Arachidonic acid metabolism	36	peroxidase	ec:1.11.1.9	5	contig_1523, contig_1801, contig_891, contig_12022, contig_31849	map00590	map00590_20130715105000.png
Arachidonic acid metabolism	36	synthase	ec:1.14.99.1	3	contig_63741, contig_63260, contig_63259	map00590	map00590_20130715105000.png
Arachidonic acid metabolism	36	monooxygenase	ec:1.14.14.1	3	contig_46024, contig_56203, contig_54735	map00590	map00590_20130715105000.png
Arachidonic acid metabolism	36	A2	ec:3.1.1.4	11	contig_597, contig_6311, contig_619, contig_9992, contig_14904, contig_45345, contig_21538, contig_24716, contig_26824, contig_2109, contig_17061	map00590	map00590_20130715105000.png
Fatty acid biosynthesis	35	dehydratase	ec:4.2.1.59	1	contig_64214	map00061	map00061_20130715105907.png
Fatty acid biosynthesis	35	carboxylase	ec:6.4.1.2	1	contig_236	map00061	map00061_20130715105907.png
Fatty acid biosynthesis	35	reductase	ec:1.1.1.100	8	contig_28089, contig_50846, contig_49743, contig_6807, contig_39986, contig_2688, contig_64214, contig_272	map00061	map00061_20130715105907.png
Fatty acid biosynthesis	35	synthase	ec:2.3.1.86	1	contig_10238	map00061	map00061_20130715105907.png
Fatty acid biosynthesis	35	synthase	ec:2.3.1.85	8	contig_1447, contig_6747, contig_8023, contig_1094, contig_12803, contig_28430, contig_3069, contig_55195	map00061	map00061_20130715105907.png
Fatty acid biosynthesis	35	synthase I	ec:2.3.1.41	5	contig_8748, contig_6807, contig_2688, contig_64214, contig_272	map00061	map00061_20130715105907.png
Fatty acid biosynthesis	35	S-malonyltransferase	ec:2.3.1.39	5	contig_8748, contig_6807, contig_2688, contig_64214, contig_272	map00061	map00061_20130715105907.png
Fatty acid biosynthesis	35	carboxylase	ec:6.3.4.14	3	contig_236, contig_14026, contig_5291	map00061	map00061_20130715105907.png
Fatty acid biosynthesis	35	hydrolase	ec:3.1.2.14	20	contig_324, contig_246, contig_19044, contig_2574, contig_12866, contig_12790, contig_971, contig_8748, contig_37771, contig_61679, contig_16397, contig_64083, contig_6807, contig_64437, contig_39986, contig_63316, contig_63853, contig_2688, contig_64214, contig_272	map00061	map00061_20130715105907.png
Carbon fixation pathways in prokaryotes	35	ligase	ec:6.3.4.3	1	contig_4474	map00720	map00720_20130715105109.png
Carbon fixation pathways in prokaryotes	35	mutase	ec:5.4.99.2	1	contig_44105	map00720	map00720_20130715105109.png
Carbon fixation pathways in prokaryotes	35	reductase [NAD(P)H]	ec:1.5.1.20	2	contig_60937, contig_60828	map00720	map00720_20130715105109.png
Carbon fixation pathways in prokaryotes	35	carboxylase	ec:6.4.1.3	1	contig_236	map00720	map00720_20130715105109.png
Carbon fixation pathways in prokaryotes	35	carboxylase	ec:6.4.1.2	1	contig_236	map00720	map00720_20130715105109.png
Carbon fixation pathways in prokaryotes	35	carboxylase	ec:6.4.1.1	2	contig_14026, contig_5291	map00720	map00720_20130715105109.png
Carbon fixation pathways in prokaryotes	35	cyclohydrolase	ec:3.5.4.9	3	contig_39037, contig_52367, contig_4474	map00720	map00720_20130715105109.png
Carbon fixation pathways in prokaryotes	35	citrate synthase	ec:2.3.3.8	2	contig_616, contig_485	map00720	map00720_20130715105109.png
Carbon fixation pathways in prokaryotes	35	ligase (ADP-forming)	ec:6.2.1.5	3	contig_616, contig_1245, contig_485	map00720	map00720_20130715105109.png
Carbon fixation pathways in prokaryotes	35	ligase	ec:6.2.1.1	2	contig_74, contig_17472	map00720	map00720_20130715105109.png
Carbon fixation pathways in prokaryotes	35	dehydrogenase (NADP+)	ec:1.1.1.42	2	contig_999, contig_12072	map00720	map00720_20130715105109.png
Carbon fixation pathways in prokaryotes	35	dehydrogenase	ec:1.1.1.37	3	contig_34382, contig_52347, contig_314	map00720	map00720_20130715105109.png
Carbon fixation pathways in prokaryotes	35	acetyltransferase	ec:2.3.1.8	2	contig_55598, contig_58596	map00720	map00720_20130715105109.png
Carbon fixation pathways in prokaryotes	35	dehydrogenase	ec:1.1.1.35	5	contig_55971, contig_10972, contig_8657, contig_5562, contig_6225	map00720	map00720_20130715105109.png
Carbon fixation pathways in prokaryotes	35	dehydrogenase (NADP+)	ec:1.5.1.5	5	contig_39037, contig_52367, contig_14862, contig_7595, contig_4474	map00720	map00720_20130715105109.png
Carbon fixation pathways in prokaryotes	35	dehydrogenase (acceptor)	ec:1.2.99.2	1	contig_49895	map00720	map00720_20130715105109.png
Carbon fixation pathways in prokaryotes	35	hydratase	ec:4.2.1.3	5	contig_3135, contig_43608, contig_1210, contig_54237, contig_752	map00720	map00720_20130715105109.png
Carbon fixation pathways in prokaryotes	35	hydratase	ec:4.2.1.2	1	contig_3359	map00720	map00720_20130715105109.png
Fatty acid metabolism	34	hydratase	ec:4.2.1.74	1	contig_6225	map00071	map00071_20130715105720.png
Fatty acid metabolism	34	hydratase	ec:4.2.1.17	4	contig_41792, contig_6325, contig_5076, contig_6225	map00071	map00071_20130715105720.png
Fatty acid metabolism	34	1-monooxygenase	ec:1.14.15.3	1	contig_1782	map00071	map00071_20130715105720.png
Fatty acid metabolism	34	dehydrogenase	ec:1.1.1.1	1	contig_9829	map00071	map00071_20130715105720.png
Fatty acid metabolism	34	ligase	ec:6.2.1.3	5	contig_63801, contig_726, contig_18856, contig_1197, contig_10238	map00071	map00071_20130715105720.png
Fatty acid metabolism	34	O-palmitoyltransferase	ec:2.3.1.21	3	contig_1627, contig_6353, contig_1352	map00071	map00071_20130715105720.png
Fatty acid metabolism	34	C-acyltransferase	ec:2.3.1.16	1	contig_10794	map00071	map00071_20130715105720.png
Fatty acid metabolism	34	dehydrogenase (NAD+)	ec:1.2.1.3	3	contig_1856, contig_11357, contig_7607	map00071	map00071_20130715105720.png
Fatty acid metabolism	34	dehydrogenase	ec:1.1.1.35	5	contig_55971, contig_10972, contig_8657, contig_5562, contig_6225	map00071	map00071_20130715105720.png
Fatty acid metabolism	34	oxidase	ec:1.3.3.6	7	contig_16226, contig_6613, contig_4982, contig_9934, contig_14477, contig_23493, contig_19153	map00071	map00071_20130715105720.png
Fatty acid metabolism	34	dehydrogenase	ec:1.1.1.211	1	contig_6225	map00071	map00071_20130715105720.png
Fatty acid metabolism	34	monooxygenase	ec:1.14.14.1	3	contig_46024, contig_56203, contig_54735	map00071	map00071_20130715105720.png
Fatty acid metabolism	34	isomerase	ec:5.3.3.8	2	contig_3413, contig_12657	map00071	map00071_20130715105720.png
Tryptophan metabolism	34	decarboxylase	ec:4.1.1.28	3	contig_5374, contig_13621, contig_45025	map00380	map00380_20130715105321.png
Tryptophan metabolism	34	hydratase	ec:4.2.1.17	4	contig_41792, contig_6325, contig_5076, contig_6225	map00380	map00380_20130715105321.png
Tryptophan metabolism	34	equilase	ec:1.11.1.6	1	contig_7151	map00380	map00380_20130715105321.png
Tryptophan metabolism	34	N-acetyltransferase	ec:2.3.1.87	3	contig_1997, contig_1142, contig_3782	map00380	map00380_20130715105321.png
Tryptophan metabolism	34	5-monooxygenase	ec:1.14.16.4	2	contig_15086, contig_12438	map00380	map00380_20130715105321.png
Tryptophan metabolism	34	dehydrogenase (NAD+)	ec:1.2.1.3	3	contig_1856, contig_11357, contig_7607	map00380	map00380_20130715105321.png
Tryptophan metabolism	34	dehydrogenase	ec:1.1.1.35	5	contig_55971, contig_10972, contig_8657, contig_5562, contig_6225	map00380	map00380_20130715105321.png
Tryptophan metabolism	34	2,3-dioxygenase	ec:1.13.11.11	1	contig_10473	map00380	map00380_20130715105321.png
Tryptophan metabolism	34	dehydrogenase (succinyl-transferring)	ec:1.2.4.2	5	contig_47083, contig_983, contig_3113, contig_205, contig_32343	map00380	map00380_20130715105321.png
Tryptophan metabolism	34	acetonitrilase	ec:3.5.5.1	2	contig_10569, contig_9639	map00380	map00380_20130715105321.png
Tryptophan metabolism	34	transaminase	ec:2.6.1.7	3	contig_7247, contig_4688, contig_14749	map00380	map00380_20130715105321.png
Tryptophan metabolism	34	monooxygenase	ec:1.14.14.1	3	contig_46024, contig_56203, contig_54735	map00380	map00380_20130715105321.png
Aminobenzoate degradation	33	hydratase	ec:4.2.1.17	4	contig_41792, contig_6325, contig_5076, contig_6225	map00627	map00627_20130715105044.png
Aminobenzoate degradation	33	phosphatase	ec:3.1.3.2	14	contig_3623, contig_16900, contig_4353, contig_3174, contig_8531, contig_2282, contig_10537, contig_10210, contig_7940, contig_45434, contig_3567, contig_21489, contig_20053, contig_15890	map00627	map00627_20130715105044.png
Aminobenzoate degradation	33	phosphatase	ec:3.1.3.1	8	contig_12644, contig_21233, contig_18818, contig_22660, contig_7947, contig_16193, contig_11102, contig_5063	map00627	map00627_20130715105044.png
Aminobenzoate degradation	33	acetylphosphatase	ec:3.6.1.7	2	contig_16593, contig_5335	map00627	map00627_20130715105044.png
Aminobenzoate degradation	33	acetonitrilase	ec:3.5.5.1	2	contig_10569, contig_9639	map00627	map00627_20130715105044.png
Aminobenzoate degradation	33	monooxygenase	ec:1.14.14.1	3	contig_46024, contig_56203, contig_54735	map00627	map00627_20130715105044.png
Carbon fixation in photosynthetic organisms	33	heptulokinase	ec:2.7.1.14	1	contig_10141	map00710	map00710_20130715105326.png
Carbon fixation in photosynthetic organisms	33	isomerase	ec:5.3.1.6	3	contig_28426, contig_497, contig_57294	map00710	map00710_20130715105326.png
Carbon fixation in photosynthetic organisms	33	isomerase	ec:5.3.1.1	1	contig_1702	map00710	map00710_20130715105326.png
Carbon fixation in photosynthetic organisms	33	3-epimerase	ec:5.1.3.1	2	contig_7054, contig_1327	map00710	map00710_20130715105326.png
Carbon fixation in photosynthetic organisms	33	glycolaldehydetransferase	ec:2.2.1.1	2	contig_51864, contig_49250	map00710	map00710_20130715105326.png
Carbon fixation in photosynthetic organisms	33	hexose diphosphatase	ec:3.1.3.11	5	contig_37916, contig_17296, contig_17297, contig_22336, contig_19885	map00710	map00710_20130715105326.png
Carbon fixation in photosynthetic organisms	33	kinase	ec:2.7.2.3	2	contig_55711, contig_545	map00710	map00710_20130715105326.png
Carbon fixation in photosynthetic organisms	33	aldolase	ec:4.1.2.13	3	contig_453, contig_40464, contig_34282	map00710	map00710_20130715105326.png
Carbon fixation in photosynthetic organisms	33	dehydrogenase (oxaloacetate-decarboxylating) (NADP+)	ec:1.1.1.40	1	contig_1567	map00710	map00710_20130715105326.png
Carbon fixation in photosynthetic organisms	33	dehydrogenase	ec:1.1.1.37	3	contig_34382, contig_52347, contig_314	map00710	map00710_20130715105326.png
Carbon fixation in photosynthetic organisms	33	transaminase	ec:2.6.1.2	1	contig_2350	map00710	map00710_20130715105326.png
Carbon fixation in photosynthetic organisms	33	transaminase	ec:2.6.1.1	2	contig_3570, contig_3097	map00710	map00710_20130715105326.png
Carbon fixation in photosynthetic organisms	33	dehydrogenase (phosphorylating)	ec:1.2.1.12	1	contig_512	map00710	map00710_20130715105326.png
Carbon fixation in photosynthetic organisms	33	kinase	ec:2.7.1.40	6	contig_2449, contig_9352, contig_50095, contig_26683, contig_16995, contig_26684	map00710	map00710_20130715105326.png
Butanoate metabolism	31	decarboxylase	ec:4.1.1.15	2	contig_2626, contig_16083	map00650	map00650_20130715105851.png
Butanoate metabolism	31	hydratase	ec:4.2.1.17	4	contig_41792, contig_6325, contig_5076, contig_6225	map00650	map00650_20130715105851.png
Butanoate metabolism	31	CoA-transferase	ec:2.8.3.5	1	contig_1279	map00650	map00650_20130715105851.png
Butanoate metabolism	31	lyase	ec:4.1.3.4	1	contig_6976	map00650	map00650_20130715105851.png
Butanoate metabolism	31	synthase	ec:2.2.1.6	3	contig_42792, contig_48630, contig_56696	map00650	map00650_20130715105851.png
Butanoate metabolism	31	dehydrogenase	ec:1.1.99.2	2	contig_17046, contig_1952	map00650	map00650_20130715105851.png
Butanoate metabolism	31	reductase	ec:1.1.1.36	1	contig_50846	map00650	map00650_20130715105851.png
Butanoate metabolism	31	dehydrogenase	ec:1.1.1.35	5	contig_55971, contig_10972, contig_8657, contig_5562, contig_6225	map00650	map00650_20130715105851.png
Butanoate metabolism	31	dehydrogenase (acetyl-transferring)	ec:1.2.4.1	5	contig_8284, contig_3170, contig_12514, contig_21386, contig_4662	map00650	map00650_20130715105851.png
Butanoate metabolism	31	synthase	ec:2.3.3.10	5	contig_80, contig_11261, contig_19276, contig_18726, contig_26606	map00650	map00650_20130715105851.png
Butanoate metabolism	31	dehydrogenase (NAD+)	ec:1.2.1.24	1	contig_8149	map00650	map00650_20130715105851.png
Butanoate metabolism	31	dehydrogenase [NAD(P)+]	ec:1.2.1.16	1	contig_8149	map00650	map00650_20130715105851.png
Butanoate metabolism	31	dehydrogenase (acetylating)	ec:1.2.1.10	1	contig_11357	map00650	map00650_20130715105851.png
Butanoate metabolism	31	transaminase	ec:2.6.1.19	1	contig_3187	map00650	map00650_20130715105851.png
One carbon pool by folate	30	ligase	ec:6.3.4.3	1	contig_4474	map00670	map00670_20130715105422.png
One carbon pool by folate	30	S-aminomethyldihydrolipoylprotein:(6S)-tetrahydrofolate aminomethyltransferase (ammonia-forming)	ec:2.1.2.10	10	contig_21241, contig_49014, contig_15521, contig_14683, contig_3574, contig_465, contig_61369, contig_12968, contig_7141, contig_27216	map00670	map00670_20130715105422.png
One carbon pool by folate	30	reductase [NAD(P)H]	ec:1.5.1.20	2	contig_60937, contig_60828	map00670	map00670_20130715105422.png
One carbon pool by folate	30	synthase	ec:2.1.1.45	2	contig_7038, contig_7037	map00670	map00670_20130715105422.png
One carbon pool by folate	30	formyltransferase	ec:2.1.2.9	1	contig_36811	map00670	map00670_20130715105422.png
One carbon pool by folate	30	formyltransferase	ec:2.1.2.3	2	contig_33909, contig_6260	map00670	map00670_20130715105422.png
One carbon pool by folate	30	formyltransferase	ec:2.1.2.2	4	contig_1906, contig_40241, contig_10763, contig_14035	map00670	map00670_20130715105422.png
One carbon pool by folate	30	hydroxymethyltransferase	ec:2.1.2.1	1	contig_2412	map00670	map00670_20130715105422.png
One carbon pool by folate	30	cyclohydrolase	ec:3.5.4.9	3	contig_39037, contig_52367, contig_4474	map00670	map00670_20130715105422.png
One carbon pool by folate	30	cyclo-ligase	ec:6.3.3.2	2	contig_13313, contig_1177	map00670	map00670_20130715105422.png
One carbon pool by folate	30	dehydrogenase (NADP+)	ec:1.5.1.5	5	contig_39037, contig_52367, contig_14862, contig_7595, contig_4474	map00670	map00670_20130715105422.png
One carbon pool by folate	30	reductase	ec:1.5.1.3	1	contig_11045	map00670	map00670_20130715105422.png
Porphyrin and chlorophyll metabolism	27	decarboxylase	ec:4.1.1.37	2	contig_7252, contig_29983	map00860	map00860_20130715105540.png
Porphyrin and chlorophyll metabolism	27	synthase	ec:4.2.1.75	1	contig_14050	map00860	map00860_20130715105540.png
Porphyrin and chlorophyll metabolism	27	ferrochelatase	ec:4.99.1.4	2	contig_53320, contig_44705	map00860	map00860_20130715105540.png
Porphyrin and chlorophyll metabolism	27	synthase	ec:4.2.1.24	1	contig_10514	map00860	map00860_20130715105540.png
Porphyrin and chlorophyll metabolism	27	C-methyltransferase	ec:2.1.1.107	2	contig_53320, contig_44705	map00860	map00860_20130715105540.png
Porphyrin and chlorophyll metabolism	27	2,1-aminomutase	ec:5.4.3.8	1	contig_54346	map00860	map00860_20130715105540.png
Porphyrin and chlorophyll metabolism	27	phosphoribosyltransferase	ec:2.4.2.21	1	contig_5778	map00860	map00860_20130715105540.png
Porphyrin and chlorophyll metabolism	27	beta-glucuronide glucuronohydrolase glucuronidase	ec:3.2.1.31	1	contig_14766	map00860	map00860_20130715105540.png
Porphyrin and chlorophyll metabolism	27	synthase	ec:4.4.1.17	2	contig_933, contig_10615	map00860	map00860_20130715105540.png
Porphyrin and chlorophyll metabolism	27	oxygenase	ec:1.14.99.3	1	contig_13928	map00860	map00860_20130715105540.png
Porphyrin and chlorophyll metabolism	27	synthase	ec:2.3.1.37	1	contig_4063	map00860	map00860_20130715105540.png
Porphyrin and chlorophyll metabolism	27	IX monomethyl ester (oxidative) cyclase	ec:1.14.13.81	1	contig_49450	map00860	map00860_20130715105540.png
Porphyrin and chlorophyll metabolism	27	synthase	ec:2.5.1.61	1	contig_1196	map00860	map00860_20130715105540.png
Porphyrin and chlorophyll metabolism	27	1-naphthol glucuronyltransferase	ec:2.4.1.17	3	contig_12290, contig_9096, contig_7098	map00860	map00860_20130715105540.png
Porphyrin and chlorophyll metabolism	27	ligase	ec:6.1.1.17	4	contig_7896, contig_16783, contig_16782, contig_4521	map00860	map00860_20130715105540.png
Porphyrin and chlorophyll metabolism	27	oxidase	ec:1.3.3.4	1	contig_12134	map00860	map00860_20130715105540.png
Porphyrin and chlorophyll metabolism	27	oxidase	ec:1.3.3.3	1	contig_6443	map00860	map00860_20130715105540.png
Porphyrin and chlorophyll metabolism	27	ceruloplasmin	ec:1.16.3.1	3	contig_10756, contig_11815, contig_7195	map00860	map00860_20130715105540.png
Porphyrin and chlorophyll metabolism	27	dehydrogenase	ec:1.3.1.76	2	contig_53320, contig_44705	map00860	map00860_20130715105540.png
T cell receptor signaling pathway	26	phosphatase	ec:3.1.3.16	12	contig_3994, contig_7532, contig_6343, contig_8014, contig_16681, contig_2805, contig_8484, contig_5849, contig_8173, contig_1909, contig_2858, contig_647	map04660	map04660_20130715105817.png
T cell receptor signaling pathway	26	protein-tyrosine kinase	ec:2.7.10.2	14	contig_27628, contig_26658, contig_14031, contig_10073, contig_10430, contig_21538, contig_7552, contig_2057, contig_33093, contig_35158, contig_16751, contig_6138, contig_12268, contig_19065	map04660	map04660_20130715105817.png
Terpenoid backbone biosynthesis	26	decarboxylase	ec:4.1.1.33	1	contig_10910	map00900	map00900_20130715105457.png
Terpenoid backbone biosynthesis	26	O-methyltransferase	ec:2.1.1.100	1	contig_9422	map00900	map00900_20130715105457.png
Terpenoid backbone biosynthesis	26	kinase	ec:2.7.4.2	2	contig_1588, contig_41466	map00900	map00900_20130715105457.png
Terpenoid backbone biosynthesis	26	synthase	ec:2.2.1.7	1	contig_40762	map00900	map00900_20130715105457.png
Terpenoid backbone biosynthesis	26	4-phosphate cytidylyltransferase	ec:2.7.7.60	2	contig_37256, contig_37255	map00900	map00900_20130715105457.png
Terpenoid backbone biosynthesis	26	geranyl-diphosphate synthase	ec:2.5.1.1	4	contig_11753, contig_59291, contig_17865, contig_3059	map00900	map00900_20130715105457.png
Terpenoid backbone biosynthesis	26	oxidase	ec:1.8.3.5	1	contig_2255	map00900	map00900_20130715105457.png
Terpenoid backbone biosynthesis	26	synthase	ec:1.17.7.1	1	contig_26203	map00900	map00900_20130715105457.png
Terpenoid backbone biosynthesis	26	farnesyltransferase	ec:2.5.1.58	1	contig_6841	map00900	map00900_20130715105457.png
Terpenoid backbone biosynthesis	26	reductase (NADPH)	ec:1.1.1.34	1	contig_7635	map00900	map00900_20130715105457.png
Terpenoid backbone biosynthesis	26	diphosphate synthase	ec:2.5.1.30	3	contig_5588, contig_3886, contig_25290	map00900	map00900_20130715105457.png
Terpenoid backbone biosynthesis	26	diphosphate synthase	ec:2.5.1.29	1	contig_3059	map00900	map00900_20130715105457.png
Terpenoid backbone biosynthesis	26	diphosphate synthase	ec:2.5.1.10	4	contig_11753, contig_59291, contig_17865, contig_3059	map00900	map00900_20130715105457.png
Terpenoid backbone biosynthesis	26	synthase	ec:2.3.3.10	5	contig_80, contig_11261, contig_19276, contig_18726, contig_26606	map00900	map00900_20130715105457.png
Terpenoid backbone biosynthesis	26	Delta-isomerase	ec:5.3.3.2	2	contig_17248, contig_6227	map00900	map00900_20130715105457.png
Terpenoid backbone biosynthesis	26	kinase	ec:2.7.1.36	1	contig_2169	map00900	map00900_20130715105457.png
Pantothenate and CoA biosynthesis	26	dehydrogenase (NADP+)	ec:1.3.1.2	2	contig_7817, contig_37938	map00770	map00770_20130715105343.png
Pantothenate and CoA biosynthesis	26	hydroxymethyltransferase	ec:2.1.2.11	1	contig_29159	map00770	map00770_20130715105343.png
Pantothenate and CoA biosynthesis	26	decarboxylase	ec:4.1.1.36	2	contig_54145, contig_373	map00770	map00770_20130715105343.png
Pantothenate and CoA biosynthesis	26	1-decarboxylase	ec:4.1.1.11	1	contig_16083	map00770	map00770_20130715105343.png
Pantothenate and CoA biosynthesis	26	ligase	ec:6.3.2.5	2	contig_54145, contig_14652	map00770	map00770_20130715105343.png
Pantothenate and CoA biosynthesis	26	ec:3.5.1.6 beta-ureidopropionase	ec:3.5.1.6	3	contig_7285, contig_4320, contig_2914	map00770	map00770_20130715105343.png
Pantothenate and CoA biosynthesis	26	synthase	ec:2.2.1.6	3	contig_42792, contig_48630, contig_56696	map00770	map00770_20130715105343.png
Pantothenate and CoA biosynthesis	26	reductoisomerase	ec:1.1.1.86	1	contig_16744	map00770	map00770_20130715105343.png
Pantothenate and CoA biosynthesis	26	hydantoinase	ec:3.5.2.2	2	contig_5252, contig_12411	map00770	map00770_20130715105343.png
Pantothenate and CoA biosynthesis	26	synthase	ec:2.7.8.7	1	contig_7755	map00770	map00770_20130715105343.png
Pantothenate and CoA biosynthesis	26	transaminase	ec:2.6.1.42	2	contig_1509, contig_8637	map00770	map00770_20130715105343.png
Pantothenate and CoA biosynthesis	26	kinase	ec:2.7.1.33	3	contig_6151, contig_19869, contig_4939	map00770	map00770_20130715105343.png
Pantothenate and CoA biosynthesis	26	dehydratase	ec:4.2.1.9	2	contig_21112, contig_50237	map00770	map00770_20130715105343.png
Pantothenate and CoA biosynthesis	26	kinase	ec:2.7.1.24	2	contig_2695, contig_2694	map00770	map00770_20130715105343.png
Glyoxylate and dicarboxylate metabolism	25	mutase	ec:5.4.99.2	1	contig_44105	map00630	map00630_20130715110219.png
Glyoxylate and dicarboxylate metabolism	25	carboxylase	ec:6.4.1.3	1	contig_236	map00630	map00630_20130715110219.png
Glyoxylate and dicarboxylate metabolism	25	equilase	ec:1.11.1.6	1	contig_7151	map00630	map00630_20130715110219.png
Glyoxylate and dicarboxylate metabolism	25	lyase	ec:4.1.3.1	1	contig_37236	map00630	map00630_20130715110219.png
Glyoxylate and dicarboxylate metabolism	25	hydroxymethyltransferase	ec:2.1.2.1	1	contig_2412	map00630	map00630_20130715110219.png
Glyoxylate and dicarboxylate metabolism	25	phosphatase	ec:3.1.3.18	1	contig_10318	map00630	map00630_20130715110219.png
Glyoxylate and dicarboxylate metabolism	25	(Si)-synthase	ec:2.3.3.1	3	contig_32739, contig_37951, contig_725	map00630	map00630_20130715110219.png
Glyoxylate and dicarboxylate metabolism	25	decarboxylase	ec:4.1.1.8	1	contig_5481	map00630	map00630_20130715110219.png
Glyoxylate and dicarboxylate metabolism	25	synthase (ferredoxin)	ec:1.4.7.1	1	contig_51766	map00630	map00630_20130715110219.png
Glyoxylate and dicarboxylate metabolism	25	dehydrogenase	ec:1.2.1.2	1	contig_55217	map00630	map00630_20130715110219.png
Glyoxylate and dicarboxylate metabolism	25	dehydrogenase	ec:1.1.1.37	3	contig_34382, contig_52347, contig_314	map00630	map00630_20130715110219.png
Glyoxylate and dicarboxylate metabolism	25	reductase	ec:1.1.1.36	1	contig_50846	map00630	map00630_20130715110219.png
Glyoxylate and dicarboxylate metabolism	25	reductase	ec:1.1.1.26	1	contig_50238	map00630	map00630_20130715110219.png
Glyoxylate and dicarboxylate metabolism	25	ligase	ec:6.3.1.2	1	contig_3663	map00630	map00630_20130715110219.png
Glyoxylate and dicarboxylate metabolism	25	3-kinase	ec:2.7.1.31	1	contig_28301	map00630	map00630_20130715110219.png
Glyoxylate and dicarboxylate metabolism	25	hydratase	ec:4.2.1.3	5	contig_3135, contig_43608, contig_1210, contig_54237, contig_752	map00630	map00630_20130715110219.png
Glyoxylate and dicarboxylate metabolism	25	oxidase	ec:1.1.3.15	1	contig_32788	map00630	map00630_20130715110219.png
Biosynthesis of unsaturated fatty acids	24	hydratase	ec:4.2.1.17	4	contig_41792, contig_6325, contig_5076, contig_6225	map01040	map01040_20130715104956.png
Biosynthesis of unsaturated fatty acids	24	reductase	ec:1.1.1.100	8	contig_28089, contig_50846, contig_49743, contig_6807, contig_39986, contig_2688, contig_64214, contig_272	map01040	map01040_20130715104956.png
Biosynthesis of unsaturated fatty acids	24	C-acyltransferase	ec:2.3.1.16	1	contig_10794	map01040	map01040_20130715104956.png
Biosynthesis of unsaturated fatty acids	24	9-desaturase	ec:1.14.19.1	4	contig_3332, contig_9559, contig_979, contig_2535	map01040	map01040_20130715104956.png
Biosynthesis of unsaturated fatty acids	24	oxidase	ec:1.3.3.6	7	contig_16226, contig_6613, contig_4982, contig_9934, contig_14477, contig_23493, contig_19153	map01040	map01040_20130715104956.png
Biosynthesis of unsaturated fatty acids	24	dehydrogenase	ec:1.1.1.211	1	contig_6225	map01040	map01040_20130715104956.png
Selenocompound metabolism	23	water dikinase	ec:2.7.9.3	1	contig_8424	map00450	map00450_20130715105927.png
Selenocompound metabolism	23	gamma-lyase	ec:4.4.1.11	1	contig_17092	map00450	map00450_20130715105927.png
Selenocompound metabolism	23	adenylyltransferase	ec:2.7.7.4	4	contig_8412, contig_21316, contig_2475, contig_1443	map00450	map00450_20130715105927.png
Selenocompound metabolism	23	S-methyltransferase	ec:2.1.1.14	2	contig_38013, contig_57616	map00450	map00450_20130715105927.png
Selenocompound metabolism	23	gamma-lyase	ec:4.4.1.1	4	contig_5223, contig_11210, contig_20336, contig_17092	map00450	map00450_20130715105927.png
Selenocompound metabolism	23	ligase	ec:6.1.1.10	8	contig_13405, contig_1247, contig_13406, contig_15754, contig_15545, contig_3800, contig_15546, contig_39033	map00450	map00450_20130715105927.png
Selenocompound metabolism	23	reductase	ec:1.8.1.9	4	contig_44225, contig_41073, contig_1776, contig_48577	map00450	map00450_20130715105927.png
Nicotinate and nicotinamide metabolism	23	transhydrogenase (AB-specific)	ec:1.6.1.2	3	contig_4953, contig_23956, contig_23125	map00760	map00760_20130715105611.png
Nicotinate and nicotinamide metabolism	23	transhydrogenase (B-specific)	ec:1.6.1.1	1	contig_23956	map00760	map00760_20130715105611.png
Nicotinate and nicotinamide metabolism	23	diphosphorylase (carboxylating)	ec:2.4.2.19	3	contig_52765, contig_10775, contig_1450	map00760	map00760_20130715105611.png
Nicotinate and nicotinamide metabolism	23	synthase (glutamine-hydrolysing)	ec:6.3.5.1	1	contig_11859	map00760	map00760_20130715105611.png
Nicotinate and nicotinamide metabolism	23	adenylyltransferase	ec:2.7.7.1	1	contig_13018	map00760	map00760_20130715105611.png
Nicotinate and nicotinamide metabolism	23	phosphorylase	ec:2.4.2.1	1	contig_58597	map00760	map00760_20130715105611.png
Nicotinate and nicotinamide metabolism	23	adenylyltransferase	ec:2.7.7.18	1	contig_22503	map00760	map00760_20130715105611.png
Nicotinate and nicotinamide metabolism	23	nicotinamide deaminase	ec:3.5.1.19	1	contig_2809	map00760	map00760_20130715105611.png
Nicotinate and nicotinamide metabolism	23	uridine 5'-nucleotidase	ec:3.1.3.5	6	contig_2668, contig_12500, contig_23612, contig_9802, contig_9048, contig_21235	map00760	map00760_20130715105611.png
Nicotinate and nicotinamide metabolism	23	kinase	ec:2.7.1.23	5	contig_20949, contig_52291, contig_14109, contig_14277, contig_16000	map00760	map00760_20130715105611.png
Nicotinate and nicotinamide metabolism	23	kinase	ec:2.7.1.22	1	contig_4512	map00760	map00760_20130715105611.png
alpha-Linolenic acid metabolism	23	hydratase	ec:4.2.1.17	4	contig_41792, contig_6325, contig_5076, contig_6225	map00592	map00592_20130715104948.png
alpha-Linolenic acid metabolism	23	C-acyltransferase	ec:2.3.1.16	1	contig_10794	map00592	map00592_20130715104948.png
alpha-Linolenic acid metabolism	23	oxidase	ec:1.3.3.6	7	contig_16226, contig_6613, contig_4982, contig_9934, contig_14477, contig_23493, contig_19153	map00592	map00592_20130715104948.png
alpha-Linolenic acid metabolism	23	A2	ec:3.1.1.4	11	contig_597, contig_6311, contig_619, contig_9992, contig_14904, contig_45345, contig_21538, contig_24716, contig_26824, contig_2109, contig_17061	map00592	map00592_20130715104948.png
Propanoate metabolism	22	dehydratase	ec:4.2.1.79	1	contig_43608	map00640	map00640_20130715110023.png
Propanoate metabolism	22	mutase	ec:5.4.99.2	1	contig_44105	map00640	map00640_20130715110023.png
Propanoate metabolism	22	hydratase	ec:4.2.1.17	4	contig_41792, contig_6325, contig_5076, contig_6225	map00640	map00640_20130715110023.png
Propanoate metabolism	22	carboxylase	ec:6.4.1.3	1	contig_236	map00640	map00640_20130715110023.png
Propanoate metabolism	22	carboxylase	ec:6.4.1.2	1	contig_236	map00640	map00640_20130715110023.png
Propanoate metabolism	22	ligase (ADP-forming)	ec:6.2.1.5	3	contig_616, contig_1245, contig_485	map00640	map00640_20130715110023.png
Propanoate metabolism	22	ligase (GDP-forming)	ec:6.2.1.4	1	contig_9045	map00640	map00640_20130715110023.png
Propanoate metabolism	22	ligase	ec:6.2.1.1	2	contig_74, contig_17472	map00640	map00640_20130715110023.png
Propanoate metabolism	22	decarboxylase	ec:4.1.1.4	1	contig_30190	map00640	map00640_20130715110023.png
Propanoate metabolism	22	dehydrogenase (NAD+)	ec:1.2.1.3	3	contig_1856, contig_11357, contig_7607	map00640	map00640_20130715110023.png
Propanoate metabolism	22	acetyltransferase	ec:2.3.1.8	2	contig_55598, contig_58596	map00640	map00640_20130715110023.png
Propanoate metabolism	22	dehydrogenase (acylating)	ec:1.2.1.27	2	contig_1021, contig_26600	map00640	map00640_20130715110023.png
Propanoate metabolism	22	dehydrogenase (acetylating)	ec:1.2.1.18	1	contig_1021	map00640	map00640_20130715110023.png
Propanoate metabolism	22	transaminase	ec:2.6.1.19	1	contig_3187	map00640	map00640_20130715110023.png
Other glycan degradation	22	endo-beta-N-acetylglucosaminidase	ec:3.2.1.96	1	contig_4966	map00511	map00511_20130715105404.png
Other glycan degradation	22	hexosaminidase	ec:3.2.1.52	1	contig_4990	map00511	map00511_20130715105404.png
Other glycan degradation	22	alpha-fucosidase	ec:3.2.1.51	1	contig_27018	map00511	map00511_20130715105404.png
Other glycan degradation	22	psychosine hydrolase	ec:3.2.1.45	5	contig_3167, contig_20306, contig_13042, contig_2659, contig_1253	map00511	map00511_20130715105404.png
Other glycan degradation	22	alpha-D-mannosidase	ec:3.2.1.24	7	contig_9092, contig_12463, contig_4710, contig_4901, contig_9137, contig_12993, contig_23727	map00511	map00511_20130715105404.png
Other glycan degradation	22	lactase (ambiguous)	ec:3.2.1.23	6	contig_38570, contig_29850, contig_16996, contig_29562, contig_52392, contig_49617	map00511	map00511_20130715105404.png
Other glycan degradation	22	aspartylglucosylamine deaspartylase	ec:3.5.1.26	1	contig_3525	map00511	map00511_20130715105404.png
beta-Alanine metabolism	21	dehydrogenase (NADP+)	ec:1.3.1.2	2	contig_7817, contig_37938	map00410	map00410_20130715105445.png
beta-Alanine metabolism	21	decarboxylase	ec:4.1.1.15	2	contig_2626, contig_16083	map00410	map00410_20130715105445.png
beta-Alanine metabolism	21	1-decarboxylase	ec:4.1.1.11	1	contig_16083	map00410	map00410_20130715105445.png
beta-Alanine metabolism	21	hydratase	ec:4.2.1.17	4	contig_41792, contig_6325, contig_5076, contig_6225	map00410	map00410_20130715105445.png
beta-Alanine metabolism	21	ec:3.5.1.6 beta-ureidopropionase	ec:3.5.1.6	3	contig_7285, contig_4320, contig_2914	map00410	map00410_20130715105445.png
beta-Alanine metabolism	21	dehydrogenase (NAD+)	ec:1.2.1.3	3	contig_1856, contig_11357, contig_7607	map00410	map00410_20130715105445.png
beta-Alanine metabolism	21	hydantoinase	ec:3.5.2.2	2	contig_5252, contig_12411	map00410	map00410_20130715105445.png
beta-Alanine metabolism	21	synthase	ec:2.5.1.16	3	contig_59075, contig_11879, contig_8486	map00410	map00410_20130715105445.png
beta-Alanine metabolism	21	dehydrogenase (acetylating)	ec:1.2.1.18	1	contig_1021	map00410	map00410_20130715105445.png
beta-Alanine metabolism	21	transaminase	ec:2.6.1.19	1	contig_3187	map00410	map00410_20130715105445.png
Phenylalanine, tyrosine and tryptophan biosynthesis	20	mutase	ec:5.4.99.5	1	contig_58106	map00400	map00400_20130715105740.png
Phenylalanine, tyrosine and tryptophan biosynthesis	20	synthase	ec:4.2.1.20	3	contig_56103, contig_29050, contig_63339	map00400	map00400_20130715105740.png
Phenylalanine, tyrosine and tryptophan biosynthesis	20	dehydratase	ec:4.2.1.10	1	contig_58106	map00400	map00400_20130715105740.png
Phenylalanine, tyrosine and tryptophan biosynthesis	20	synthase	ec:4.1.3.27	3	contig_45144, contig_31671, contig_30812	map00400	map00400_20130715105740.png
Phenylalanine, tyrosine and tryptophan biosynthesis	20	phosphoribosyltransferase	ec:2.4.2.18	2	contig_22852, contig_60367	map00400	map00400_20130715105740.png
Phenylalanine, tyrosine and tryptophan biosynthesis	20	4-monooxygenase	ec:1.14.16.1	2	contig_15086, contig_12438	map00400	map00400_20130715105740.png
Phenylalanine, tyrosine and tryptophan biosynthesis	20	synthase	ec:4.2.3.5	1	contig_28634	map00400	map00400_20130715105740.png
Phenylalanine, tyrosine and tryptophan biosynthesis	20	synthase	ec:4.2.3.4	2	contig_59184, contig_55609	map00400	map00400_20130715105740.png
Phenylalanine, tyrosine and tryptophan biosynthesis	20	synthase	ec:2.5.1.54	1	contig_56276	map00400	map00400_20130715105740.png
Phenylalanine, tyrosine and tryptophan biosynthesis	20	1-carboxyvinyltransferase	ec:2.5.1.19	2	contig_16624, contig_42853	map00400	map00400_20130715105740.png
Phenylalanine, tyrosine and tryptophan biosynthesis	20	transaminase	ec:2.6.1.57	1	contig_3570	map00400	map00400_20130715105740.png
Phenylalanine, tyrosine and tryptophan biosynthesis	20	transaminase	ec:2.6.1.9	1	contig_3570	map00400	map00400_20130715105740.png
Phenylalanine, tyrosine and tryptophan biosynthesis	20	transaminase	ec:2.6.1.5	1	contig_3570	map00400	map00400_20130715105740.png
Phenylalanine, tyrosine and tryptophan biosynthesis	20	transaminase	ec:2.6.1.1	2	contig_3570, contig_3097	map00400	map00400_20130715105740.png
Phenylalanine, tyrosine and tryptophan biosynthesis	20	kinase	ec:2.7.1.71	1	contig_4669	map00400	map00400_20130715105740.png
Ether lipid metabolism	20	esterase	ec:3.1.1.47	4	contig_9241, contig_6944, contig_4613, contig_13780	map00565	map00565_20130715105638.png
Ether lipid metabolism	20	O-acetyltransferase	ec:2.3.1.67	1	contig_26828	map00565	map00565_20130715105638.png
Ether lipid metabolism	20	synthase	ec:2.5.1.26	3	contig_7045, contig_12714, contig_7046	map00565	map00565_20130715105638.png
Ether lipid metabolism	20	EPT	ec:2.7.8.1	1	contig_2179	map00565	map00565_20130715105638.png
Ether lipid metabolism	20	A2	ec:3.1.1.4	11	contig_597, contig_6311, contig_619, contig_9992, contig_14904, contig_45345, contig_21538, contig_24716, contig_26824, contig_2109, contig_17061	map00565	map00565_20130715105638.png
Riboflavin metabolism	19	reductase	ec:1.1.1.193	1	contig_56695	map00740	map00740_20130715110006.png
Riboflavin metabolism	19	deaminase	ec:3.5.4.26	1	contig_56695	map00740	map00740_20130715110006.png
Riboflavin metabolism	19	synthase	ec:2.5.1.9	2	contig_4277, contig_38070	map00740	map00740_20130715110006.png
Riboflavin metabolism	19	phosphatase	ec:3.1.3.2	14	contig_3623, contig_16900, contig_4353, contig_3174, contig_8531, contig_2282, contig_10537, contig_10210, contig_7940, contig_45434, contig_3567, contig_21489, contig_20053, contig_15890	map00740	map00740_20130715110006.png
Riboflavin metabolism	19	synthase	ec:4.1.99.12	1	contig_25587	map00740	map00740_20130715110006.png
Riboflavin metabolism	19	kinase	ec:2.7.1.26	1	contig_10893	map00740	map00740_20130715110006.png
Peptidoglycan biosynthesis	19	MraY transferase	ec:2.7.8.13	3	contig_27387, contig_2934, contig_7235	map00550	map00550_20130715105913.png
Peptidoglycan biosynthesis	19	ligase	ec:6.3.2.9	3	contig_9265, contig_28516, contig_61157	map00550	map00550_20130715105913.png
Peptidoglycan biosynthesis	19	ligase	ec:6.3.2.8	2	contig_23757, contig_54803	map00550	map00550_20130715105913.png
Peptidoglycan biosynthesis	19	ligase	ec:6.3.2.4	2	contig_30257, contig_31465	map00550	map00550_20130715105913.png
Peptidoglycan biosynthesis	19	glycosyltransferase	ec:2.4.1.129	2	contig_33115, contig_41921	map00550	map00550_20130715105913.png
Peptidoglycan biosynthesis	19	1-carboxyvinyltransferase	ec:2.5.1.7	1	contig_61187	map00550	map00550_20130715105913.png
Peptidoglycan biosynthesis	19	ligase	ec:6.3.2.13	2	contig_37440, contig_34037	map00550	map00550_20130715105913.png
Peptidoglycan biosynthesis	19	ligase	ec:6.3.2.10	1	contig_23111	map00550	map00550_20130715105913.png
Peptidoglycan biosynthesis	19	D-Ala-D-Ala carboxypeptidase	ec:3.4.16.4	1	contig_56005	map00550	map00550_20130715105913.png
Peptidoglycan biosynthesis	19	beta-N-acetylglucosaminyltransferase	ec:2.4.1.227	2	contig_56268, contig_56266	map00550	map00550_20130715105913.png
Folate biosynthesis	18	synthase	ec:1.7.1.13	1	contig_51452	map00790	map00790_20130715110204.png
Folate biosynthesis	18	reductase (L-erythro-7,8-dihydrobiopterin forming)	ec:1.1.1.153	3	contig_4328, contig_33042, contig_20946	map00790	map00790_20130715110204.png
Folate biosynthesis	18	synthase	ec:4.2.3.12	1	contig_15918	map00790	map00790_20130715110204.png
Folate biosynthesis	18	cyclohydrolase I	ec:3.5.4.16	2	contig_2134, contig_9107	map00790	map00790_20130715110204.png
Folate biosynthesis	18	phosphatase	ec:3.1.3.1	8	contig_12644, contig_21233, contig_18818, contig_22660, contig_7947, contig_16193, contig_11102, contig_5063	map00790	map00790_20130715110204.png
Folate biosynthesis	18	hydrolase	ec:3.4.19.9	2	contig_8261, contig_7105	map00790	map00790_20130715110204.png
Folate biosynthesis	18	reductase	ec:1.5.1.3	1	contig_11045	map00790	map00790_20130715110204.png
Lysine biosynthesis	17	decarboxylase	ec:4.1.1.20	2	contig_29236, contig_62426	map00300	map00300_20130715105758.png
Lysine biosynthesis	17	dehydrogenase	ec:1.1.1.3	2	contig_40685, contig_53991	map00300	map00300_20130715105758.png
Lysine biosynthesis	17	epimerase	ec:5.1.1.7	1	contig_57169	map00300	map00300_20130715105758.png
Lysine biosynthesis	17	ligase	ec:6.3.2.13	2	contig_37440, contig_34037	map00300	map00300_20130715105758.png
Lysine biosynthesis	17	ligase	ec:6.3.2.10	1	contig_23111	map00300	map00300_20130715105758.png
Lysine biosynthesis	17	kinase	ec:2.7.2.4	2	contig_40685, contig_53991	map00300	map00300_20130715105758.png
Lysine biosynthesis	17	N-succinyltransferase	ec:2.3.1.117	1	contig_16762	map00300	map00300_20130715105758.png
Lysine biosynthesis	17	desuccinylase	ec:3.5.1.18	2	contig_754, contig_64856	map00300	map00300_20130715105758.png
Lysine biosynthesis	17	transaminase	ec:2.6.1.57	1	contig_3570	map00300	map00300_20130715105758.png
Lysine biosynthesis	17	dehydrogenase	ec:1.2.1.31	1	contig_7607	map00300	map00300_20130715105758.png
Lysine biosynthesis	17	dehydrogenase	ec:1.2.1.11	3	contig_51541, contig_52397, contig_56994	map00300	map00300_20130715105758.png
Lysine biosynthesis	17	transaminase	ec:2.6.1.17	1	contig_38660	map00300	map00300_20130715105758.png
Taurine and hypotaurine metabolism	16	decarboxylase	ec:4.1.1.29	1	contig_2626	map00430	map00430_20130715105007.png
Taurine and hypotaurine metabolism	16	decarboxylase	ec:4.1.1.15	2	contig_2626, contig_16083	map00430	map00430_20130715105007.png
Taurine and hypotaurine metabolism	16	glutamyl transpeptidase	ec:2.3.2.2	9	contig_4564, contig_14242, contig_1135, contig_6677, contig_27233, contig_13012, contig_9915, contig_12524, contig_11747	map00430	map00430_20130715105007.png
Taurine and hypotaurine metabolism	16	dehydrogenase	ec:1.4.1.2	1	contig_4058	map00430	map00430_20130715105007.png
Taurine and hypotaurine metabolism	16	acetyltransferase	ec:2.3.1.8	2	contig_55598, contig_58596	map00430	map00430_20130715105007.png
Taurine and hypotaurine metabolism	16	dioxygenase	ec:1.13.11.20	1	contig_7996	map00430	map00430_20130715105007.png
Taurine and hypotaurine metabolism	16	dioxygenase	ec:1.13.11.19	1	contig_15701	map00430	map00430_20130715105007.png
Tyrosine metabolism	15	beta-diketonase	ec:3.7.1.2	1	contig_6173	map00350	map00350_20130715105946.png
Tyrosine metabolism	15	decarboxylase	ec:4.1.1.28	3	contig_5374, contig_13621, contig_45025	map00350	map00350_20130715105946.png
Tyrosine metabolism	15	decarboxylase	ec:4.1.1.25	1	contig_45025	map00350	map00350_20130715105946.png
Tyrosine metabolism	15	dehydrogenase	ec:1.1.1.1	1	contig_9829	map00350	map00350_20130715105946.png
Tyrosine metabolism	15	3-monooxygenase	ec:1.14.16.2	2	contig_32800, contig_2175	map00350	map00350_20130715105946.png
Tyrosine metabolism	15	transaminase	ec:2.6.1.57	1	contig_3570	map00350	map00350_20130715105946.png
Tyrosine metabolism	15	transaminase	ec:2.6.1.9	1	contig_3570	map00350	map00350_20130715105946.png
Tyrosine metabolism	15	transaminase	ec:2.6.1.5	1	contig_3570	map00350	map00350_20130715105946.png
Tyrosine metabolism	15	transaminase	ec:2.6.1.1	2	contig_3570, contig_3097	map00350	map00350_20130715105946.png
Tyrosine metabolism	15	dehydrogenase [NAD(P)+]	ec:1.2.1.16	1	contig_8149	map00350	map00350_20130715105946.png
Tyrosine metabolism	15	beta-monooxygenase	ec:1.14.17.1	5	contig_6703, contig_20286, contig_5555, contig_1019, contig_8953	map00350	map00350_20130715105946.png
Cyanoamino acid metabolism	15	glutamyl transpeptidase	ec:2.3.2.2	9	contig_4564, contig_14242, contig_1135, contig_6677, contig_27233, contig_13012, contig_9915, contig_12524, contig_11747	map00460	map00460_20130715105746.png
Cyanoamino acid metabolism	15	asparaginase II	ec:3.5.1.1	2	contig_40618, contig_5146	map00460	map00460_20130715105746.png
Cyanoamino acid metabolism	15	gentiobiase	ec:3.2.1.21	1	contig_32565	map00460	map00460_20130715105746.png
Cyanoamino acid metabolism	15	hydroxymethyltransferase	ec:2.1.2.1	1	contig_2412	map00460	map00460_20130715105746.png
Cyanoamino acid metabolism	15	acetonitrilase	ec:3.5.5.1	2	contig_10569, contig_9639	map00460	map00460_20130715105746.png
Streptomycin biosynthesis	15	4,6-dehydratase	ec:4.2.1.46	1	contig_5722	map00521	map00521_20130715105228.png
Streptomycin biosynthesis	15	hexokinase type IV glucokinase	ec:2.7.1.1	5	contig_41247, contig_16097, contig_17439, contig_7020, contig_655	map00521	map00521_20130715105228.png
Streptomycin biosynthesis	15	reductase	ec:1.1.1.133	1	contig_18650	map00521	map00521_20130715105228.png
Streptomycin biosynthesis	15	phosphatase	ec:3.1.3.25	2	contig_2659, contig_12387	map00521	map00521_20130715105228.png
Streptomycin biosynthesis	15	transaminase	ec:2.6.1.50	2	contig_51364, contig_23157	map00521	map00521_20130715105228.png
Streptomycin biosynthesis	15	synthase	ec:5.5.1.4	1	contig_4169	map00521	map00521_20130715105228.png
Streptomycin biosynthesis	15	(alpha-D-glucose-1,6-bisphosphate-dependent)	ec:5.4.2.2	3	contig_8798, contig_973, contig_6517	map00521	map00521_20130715105228.png
Sulfur metabolism	14	adenylyltransferase	ec:2.7.7.4	4	contig_8412, contig_21316, contig_2475, contig_1443	map00920	map00920_20130715105012.png
Sulfur metabolism	14	synthase	ec:2.5.1.47	4	contig_21649, contig_20336, contig_36836, contig_60496	map00920	map00920_20130715105012.png
Sulfur metabolism	14	reductase (NADPH)	ec:1.8.1.2	5	contig_17172, contig_44314, contig_47038, contig_52926, contig_52927	map00920	map00920_20130715105012.png
Sulfur metabolism	14	reductase (thioredoxin)	ec:1.8.4.8	1	contig_61889	map00920	map00920_20130715105012.png
Sulfur metabolism	14	kinase	ec:2.7.1.25	1	contig_21316	map00920	map00920_20130715105012.png
Metabolism of xenobiotics by cytochrome P450	14	epoxide hydrolase	ec:3.3.2.9	1	contig_1208	map00980	map00980_20130715105027.png
Metabolism of xenobiotics by cytochrome P450	14	dehydrogenase	ec:1.1.1.1	1	contig_9829	map00980	map00980_20130715105027.png
Metabolism of xenobiotics by cytochrome P450	14	dehydrogenase	ec:1.1.1.146	1	contig_48076	map00980	map00980_20130715105027.png
Metabolism of xenobiotics by cytochrome P450	14	1-naphthol glucuronyltransferase	ec:2.4.1.17	3	contig_12290, contig_9096, contig_7098	map00980	map00980_20130715105027.png
Metabolism of xenobiotics by cytochrome P450	14	transferase	ec:2.5.1.18	4	contig_3571, contig_48930, contig_6968, contig_7321	map00980	map00980_20130715105027.png
Metabolism of xenobiotics by cytochrome P450	14	monooxygenase	ec:1.14.14.1	3	contig_46024, contig_56203, contig_54735	map00980	map00980_20130715105027.png
Metabolism of xenobiotics by cytochrome P450	14	dehydrogenase	ec:1.3.1.20	1	contig_40285	map00980	map00980_20130715105027.png
Linoleic acid metabolism	14	monooxygenase	ec:1.14.14.1	3	contig_46024, contig_56203, contig_54735	map00591	map00591_20130715104951.png
Linoleic acid metabolism	14	A2	ec:3.1.1.4	11	contig_597, contig_6311, contig_619, contig_9992, contig_14904, contig_45345, contig_21538, contig_24716, contig_26824, contig_2109, contig_17061	map00591	map00591_20130715104951.png
Pentose and glucuronate interconversions	14	3-epimerase	ec:5.1.3.1	2	contig_7054, contig_1327	map00040	map00040_20130715110242.png
Pentose and glucuronate interconversions	14	1-dehydrogenase (NADP+)	ec:1.1.1.179	1	contig_40285	map00040	map00040_20130715110242.png
Pentose and glucuronate interconversions	14	beta-glucuronide glucuronohydrolase glucuronidase	ec:3.2.1.31	1	contig_14766	map00040	map00040_20130715110242.png
Pentose and glucuronate interconversions	14	uridylyltransferase	ec:2.7.7.9	2	contig_18972, contig_4941	map00040	map00040_20130715110242.png
Pentose and glucuronate interconversions	14	dehydrogenase (NAD+)	ec:1.2.1.3	3	contig_1856, contig_11357, contig_7607	map00040	map00040_20130715110242.png
Pentose and glucuronate interconversions	14	1-naphthol glucuronyltransferase	ec:2.4.1.17	3	contig_12290, contig_9096, contig_7098	map00040	map00040_20130715110242.png
Pentose and glucuronate interconversions	14	6-dehydrogenase	ec:1.1.1.22	1	contig_16487	map00040	map00040_20130715110242.png
Pentose and glucuronate interconversions	14	reductase	ec:1.1.1.10	1	contig_4160	map00040	map00040_20130715110242.png
Various types of N-glycan biosynthesis	13	hexosaminidase	ec:3.2.1.52	1	contig_4990	map00513	map00513_20130715105350.png
Various types of N-glycan biosynthesis	13	4-beta-N-acetylglucosaminyltransferase	ec:2.4.1.145	1	contig_18851	map00513	map00513_20130715105350.png
Various types of N-glycan biosynthesis	13	2-beta-N-acetylglucosaminyltransferase	ec:2.4.1.143	1	contig_11714	map00513	map00513_20130715105350.png
Various types of N-glycan biosynthesis	13	1,2-alpha-mannosidase	ec:3.2.1.113	4	contig_8807, contig_4405, contig_9451, contig_17406	map00513	map00513_20130715105350.png
Various types of N-glycan biosynthesis	13	beta-1,4-galactosyltransferase	ec:2.4.1.38	1	contig_60017	map00513	map00513_20130715105350.png
Various types of N-glycan biosynthesis	13	3-alpha-L-fucosyltransferase	ec:2.4.1.214	5	contig_12126, contig_10016, contig_13174, contig_27434, contig_48011	map00513	map00513_20130715105350.png
Fatty acid elongation	12	hydratase	ec:4.2.1.74	1	contig_6225	map00062	map00062_20130715105858.png
Fatty acid elongation	12	hydratase	ec:4.2.1.17	4	contig_41792, contig_6325, contig_5076, contig_6225	map00062	map00062_20130715105858.png
Fatty acid elongation	12	C-acyltransferase	ec:2.3.1.16	1	contig_10794	map00062	map00062_20130715105858.png
Fatty acid elongation	12	dehydrogenase	ec:1.1.1.35	5	contig_55971, contig_10972, contig_8657, contig_5562, contig_6225	map00062	map00062_20130715105858.png
Fatty acid elongation	12	dehydrogenase	ec:1.1.1.211	1	contig_6225	map00062	map00062_20130715105858.png
Fatty acid elongation	12	hydrolase	ec:3.1.2.22	3	contig_10411, contig_11170, contig_32078	map00062	map00062_20130715105858.png
Drug metabolism - cytochrome P450	12	dehydrogenase	ec:1.1.1.1	1	contig_9829	map00982	map00982_20130715105020.png
Drug metabolism - cytochrome P450	12	monooxygenase	ec:1.14.13.8	1	contig_8910	map00982	map00982_20130715105020.png
Drug metabolism - cytochrome P450	12	1-naphthol glucuronyltransferase	ec:2.4.1.17	3	contig_12290, contig_9096, contig_7098	map00982	map00982_20130715105020.png
Drug metabolism - cytochrome P450	12	transferase	ec:2.5.1.18	4	contig_3571, contig_48930, contig_6968, contig_7321	map00982	map00982_20130715105020.png
Drug metabolism - cytochrome P450	12	monooxygenase	ec:1.14.14.1	3	contig_46024, contig_56203, contig_54735	map00982	map00982_20130715105020.png
Ascorbate and aldarate metabolism	12	dehydrogenase (ascorbate)	ec:1.8.5.1	1	contig_7321	map00053	map00053_20130715110028.png
Ascorbate and aldarate metabolism	12	oxygenase	ec:1.13.99.1	1	contig_4323	map00053	map00053_20130715110028.png
Ascorbate and aldarate metabolism	12	dehydrogenase (NAD+)	ec:1.2.1.3	3	contig_1856, contig_11357, contig_7607	map00053	map00053_20130715110028.png
Ascorbate and aldarate metabolism	12	1-naphthol glucuronyltransferase	ec:2.4.1.17	3	contig_12290, contig_9096, contig_7098	map00053	map00053_20130715110028.png
Ascorbate and aldarate metabolism	12	6-dehydrogenase	ec:1.1.1.22	1	contig_16487	map00053	map00053_20130715110028.png
Ascorbate and aldarate metabolism	12	phosphotransferase	ec:2.7.1.69	3	contig_26123, contig_26121, contig_55814	map00053	map00053_20130715110028.png
Biotin metabolism	12	dehydratase	ec:4.2.1.59	1	contig_64214	map00780	map00780_20130715105149.png
Biotin metabolism	12	reductase	ec:1.1.1.100	8	contig_28089, contig_50846, contig_49743, contig_6807, contig_39986, contig_2688, contig_64214, contig_272	map00780	map00780_20130715105149.png
Biotin metabolism	12	synthase	ec:2.8.1.6	1	contig_800	map00780	map00780_20130715105149.png
Biotin metabolism	12	synthase I	ec:2.3.1.41	5	contig_8748, contig_6807, contig_2688, contig_64214, contig_272	map00780	map00780_20130715105149.png
Biotin metabolism	12	ligase	ec:6.3.4.15	1	contig_8775	map00780	map00780_20130715105149.png
Biotin metabolism	12	reductase (NADPH, B-specific)	ec:1.3.1.10	5	contig_6807, contig_39986, contig_63853, contig_2688, contig_64214	map00780	map00780_20130715105149.png
Retinol metabolism	12	1-monooxygenase	ec:1.14.15.3	1	contig_1782	map00830	map00830_20130715110125.png
Retinol metabolism	12	dehydrogenase	ec:1.1.1.1	1	contig_9829	map00830	map00830_20130715110125.png
Retinol metabolism	12	dehydrogenase (NAD+)	ec:1.1.1.105	3	contig_41416, contig_17389, contig_11824	map00830	map00830_20130715110125.png
Retinol metabolism	12	1-naphthol glucuronyltransferase	ec:2.4.1.17	3	contig_12290, contig_9096, contig_7098	map00830	map00830_20130715110125.png
Retinol metabolism	12	dehydrogenase	ec:1.2.1.36	1	contig_4044	map00830	map00830_20130715110125.png
Retinol metabolism	12	monooxygenase	ec:1.14.14.1	3	contig_46024, contig_56203, contig_54735	map00830	map00830_20130715110125.png
N-Glycan biosynthesis	11	4-beta-N-acetylglucosaminyltransferase	ec:2.4.1.145	1	contig_18851	map00510	map00510_20130715105426.png
N-Glycan biosynthesis	11	2-beta-N-acetylglucosaminyltransferase	ec:2.4.1.143	1	contig_11714	map00510	map00510_20130715105426.png
N-Glycan biosynthesis	11	1,2-alpha-mannosidase	ec:3.2.1.113	4	contig_8807, contig_4405, contig_9451, contig_17406	map00510	map00510_20130715105426.png
N-Glycan biosynthesis	11	glucosidase	ec:3.2.1.106	1	contig_1797	map00510	map00510_20130715105426.png
N-Glycan biosynthesis	11	beta-D-mannosyltransferase	ec:2.4.1.83	2	contig_857, contig_22465	map00510	map00510_20130715105426.png
N-Glycan biosynthesis	11	beta-1,4-galactosyltransferase	ec:2.4.1.38	1	contig_60017	map00510	map00510_20130715105426.png
N-Glycan biosynthesis	11	kinase	ec:2.7.1.108	1	contig_11646	map00510	map00510_20130715105426.png
Mucin type O-Glycan biosynthesis	10	3-beta-galactosyltransferase	ec:2.4.1.122	1	contig_554	map00512	map00512_20130715105355.png
Mucin type O-Glycan biosynthesis	10	N-acetylgalactosaminyltransferase	ec:2.4.1.41	9	contig_3661, contig_8305, contig_13343, contig_17591, contig_17604, contig_3206, contig_1226, contig_5286, contig_27082	map00512	map00512_20130715105355.png
Valine, leucine and isoleucine biosynthesis	10	dehydratase	ec:4.2.1.33	1	contig_37270	map00290	map00290_20130715105127.png
Valine, leucine and isoleucine biosynthesis	10	ammonia-lyase	ec:4.3.1.19	1	contig_5745	map00290	map00290_20130715105127.png
Valine, leucine and isoleucine biosynthesis	10	synthase	ec:2.2.1.6	3	contig_42792, contig_48630, contig_56696	map00290	map00290_20130715105127.png
Valine, leucine and isoleucine biosynthesis	10	reductoisomerase	ec:1.1.1.86	1	contig_16744	map00290	map00290_20130715105127.png
Valine, leucine and isoleucine biosynthesis	10	transaminase	ec:2.6.1.42	2	contig_1509, contig_8637	map00290	map00290_20130715105127.png
Valine, leucine and isoleucine biosynthesis	10	dehydratase	ec:4.2.1.9	2	contig_21112, contig_50237	map00290	map00290_20130715105127.png
Geraniol degradation	10	hydratase	ec:4.2.1.17	4	contig_41792, contig_6325, contig_5076, contig_6225	map00281	map00281_20130715105329.png
Geraniol degradation	10	lyase	ec:4.1.3.4	1	contig_6976	map00281	map00281_20130715105329.png
Geraniol degradation	10	C-acyltransferase	ec:2.3.1.16	1	contig_10794	map00281	map00281_20130715105329.png
Geraniol degradation	10	dehydrogenase	ec:1.1.1.35	5	contig_55971, contig_10972, contig_8657, contig_5562, contig_6225	map00281	map00281_20130715105329.png
Glycosaminoglycan degradation	10	chondroitinsulfatase	ec:3.1.6.14	1	contig_11748	map00531	map00531_20130715110236.png
Glycosaminoglycan degradation	10	chondroitinsulfatase	ec:3.1.6.12	1	contig_19222	map00531	map00531_20130715110236.png
Glycosaminoglycan degradation	10	hexosaminidase	ec:3.2.1.52	1	contig_4990	map00531	map00531_20130715110236.png
Glycosaminoglycan degradation	10	beta-glucuronide glucuronohydrolase glucuronidase	ec:3.2.1.31	1	contig_14766	map00531	map00531_20130715110236.png
Glycosaminoglycan degradation	10	lactase (ambiguous)	ec:3.2.1.23	6	contig_38570, contig_29850, contig_16996, contig_29562, contig_52392, contig_49617	map00531	map00531_20130715110236.png
Histidine metabolism	10	decarboxylase	ec:4.1.1.28	3	contig_5374, contig_13621, contig_45025	map00340	map00340_20130715110115.png
Histidine metabolism	10	decarboxylase	ec:4.1.1.22	4	contig_45025, contig_14734, contig_6752, contig_20329	map00340	map00340_20130715110115.png
Histidine metabolism	10	dehydrogenase (NAD+)	ec:1.2.1.3	3	contig_1856, contig_11357, contig_7607	map00340	map00340_20130715110115.png
Histidine metabolism	10	transaminase	ec:2.6.1.9	1	contig_3570	map00340	map00340_20130715110115.png
Steroid hormone biosynthesis	10	monooxygenase (side-chain-cleaving)	ec:1.14.15.6	1	contig_41324	map00140	map00140_20130715110209.png
Steroid hormone biosynthesis	10	dehydrogenase	ec:1.1.1.146	1	contig_48076	map00140	map00140_20130715110209.png
Steroid hormone biosynthesis	10	17-dehydrogenase	ec:1.1.1.62	2	contig_10972, contig_1748	map00140	map00140_20130715110209.png
Steroid hormone biosynthesis	10	1-naphthol glucuronyltransferase	ec:2.4.1.17	3	contig_12290, contig_9096, contig_7098	map00140	map00140_20130715110209.png
Steroid hormone biosynthesis	10	monooxygenase	ec:1.14.14.1	3	contig_46024, contig_56203, contig_54735	map00140	map00140_20130715110209.png
Caprolactam degradation	10	hydratase	ec:4.2.1.17	4	contig_41792, contig_6325, contig_5076, contig_6225	map00930	map00930_20130715110102.png
Caprolactam degradation	10	dehydrogenase (NADP+)	ec:1.1.1.2	2	contig_3377, contig_64253	map00930	map00930_20130715110102.png
Caprolactam degradation	10	dehydrogenase	ec:1.1.1.35	5	contig_55971, contig_10972, contig_8657, contig_5562, contig_6225	map00930	map00930_20130715110102.png
Other types of O-glycan biosynthesis	9	3-beta-glucuronosyltransferase	ec:2.4.1.135	2	contig_7823, contig_7337	map00514	map00514_20130715105346.png
Other types of O-glycan biosynthesis	9	mannosyltransferase	ec:2.4.1.109	5	contig_857, contig_14600, contig_7320, contig_11004, contig_39334	map00514	map00514_20130715105346.png
Other types of O-glycan biosynthesis	9	3-beta-N-acetylglucosaminyltransferase	ec:2.4.1.222	1	contig_6226	map00514	map00514_20130715105346.png
Other types of O-glycan biosynthesis	9	GDP-L-fucose:polypeptide fucosyltransferase	ec:2.4.1.221	1	contig_10292	map00514	map00514_20130715105346.png
Glycosaminoglycan biosynthesis - heparan sulfate / heparin	9	xylosyltransferase	ec:2.4.2.26	1	contig_1329	map00534	map00534_20130715110223.png
Glycosaminoglycan biosynthesis - heparan sulfate / heparin	9	3-beta-glucuronosyltransferase	ec:2.4.1.135	2	contig_7823, contig_7337	map00534	map00534_20130715110223.png
Glycosaminoglycan biosynthesis - heparan sulfate / heparin	9	sulfate]-glucosamine 3-sulfotransferase 1	ec:2.8.2.23	1	contig_4005	map00534	map00534_20130715110223.png
Glycosaminoglycan biosynthesis - heparan sulfate / heparin	9	4-beta-glucuronosyltransferase	ec:2.4.1.225	4	contig_17659, contig_14684, contig_8965, contig_6831	map00534	map00534_20130715110223.png
Glycosaminoglycan biosynthesis - heparan sulfate / heparin	9	4-alpha-N-acetylglucosaminyltransferase	ec:2.4.1.224	3	contig_17659, contig_14684, contig_6831	map00534	map00534_20130715110223.png
Glycosaminoglycan biosynthesis - heparan sulfate / heparin	9	4-alpha-N-acetylglucosaminyltransferase	ec:2.4.1.223	1	contig_5398	map00534	map00534_20130715110223.png
Synthesis and degradation of ketone bodies	8	CoA-transferase	ec:2.8.3.5	1	contig_1279	map00072	map00072_20130715105706.png
Synthesis and degradation of ketone bodies	8	lyase	ec:4.1.3.4	1	contig_6976	map00072	map00072_20130715105706.png
Synthesis and degradation of ketone bodies	8	decarboxylase	ec:4.1.1.4	1	contig_30190	map00072	map00072_20130715105706.png
Synthesis and degradation of ketone bodies	8	synthase	ec:2.3.3.10	5	contig_80, contig_11261, contig_19276, contig_18726, contig_26606	map00072	map00072_20130715105706.png
Chloroalkane and chloroalkene degradation	8	epoxide hydrolase	ec:3.3.2.10	4	contig_15194, contig_12350, contig_12017, contig_20097	map00625	map00625_20130715105113.png
Chloroalkane and chloroalkene degradation	8	dehydrogenase	ec:1.1.1.1	1	contig_9829	map00625	map00625_20130715105113.png
Chloroalkane and chloroalkene degradation	8	dehydrogenase (NAD+)	ec:1.2.1.3	3	contig_1856, contig_11357, contig_7607	map00625	map00625_20130715105113.png
Chloroalkane and chloroalkene degradation	8	dehydrogenase	ec:1.2.1.46	1	contig_9829	map00625	map00625_20130715105113.png
Caffeine metabolism	8	oxidase	ec:1.17.3.2	2	contig_8756, contig_1041	map00232	map00232_20130715105039.png
Caffeine metabolism	8	N-acetyltransferase	ec:2.3.1.5	3	contig_1997, contig_1142, contig_3782	map00232	map00232_20130715105039.png
Caffeine metabolism	8	monooxygenase	ec:1.14.14.1	3	contig_46024, contig_56203, contig_54735	map00232	map00232_20130715105039.png
Glycosphingolipid biosynthesis - ganglio series	7	hexosaminidase	ec:3.2.1.52	1	contig_4990	map00604	map00604_20130715105545.png
Glycosphingolipid biosynthesis - ganglio series	7	lactase (ambiguous)	ec:3.2.1.23	6	contig_38570, contig_29850, contig_16996, contig_29562, contig_52392, contig_49617	map00604	map00604_20130715105545.png
Glycosphingolipid biosynthesis - globo series	7	hexosaminidase	ec:3.2.1.52	1	contig_4990	map00603	map00603_20130715105549.png
Glycosphingolipid biosynthesis - globo series	7	alpha-acetylgalactosaminidase	ec:3.2.1.49	3	contig_289, contig_25300, contig_3070	map00603	map00603_20130715105549.png
Glycosphingolipid biosynthesis - globo series	7	melibiase	ec:3.2.1.22	3	contig_39266, contig_6871, contig_2811	map00603	map00603_20130715105549.png
Isoquinoline alkaloid biosynthesis	7	decarboxylase	ec:4.1.1.28	3	contig_5374, contig_13621, contig_45025	map00950	map00950_20130715105751.png
Isoquinoline alkaloid biosynthesis	7	decarboxylase	ec:4.1.1.25	1	contig_45025	map00950	map00950_20130715105751.png
Isoquinoline alkaloid biosynthesis	7	3-monooxygenase	ec:1.14.16.2	2	contig_32800, contig_2175	map00950	map00950_20130715105751.png
Isoquinoline alkaloid biosynthesis	7	transaminase	ec:2.6.1.57	1	contig_3570	map00950	map00950_20130715105751.png
Isoquinoline alkaloid biosynthesis	7	transaminase	ec:2.6.1.5	1	contig_3570	map00950	map00950_20130715105751.png
Isoquinoline alkaloid biosynthesis	7	transaminase	ec:2.6.1.1	2	contig_3570, contig_3097	map00950	map00950_20130715105751.png
mTOR signaling pathway	7	protein kinase	ec:2.7.11.24	4	contig_26030, contig_17981, contig_8770, contig_16421	map04150	map04150_20130715110119.png
mTOR signaling pathway	7	protein kinase	ec:2.7.11.11	2	contig_6632, contig_2228	map04150	map04150_20130715110119.png
mTOR signaling pathway	7	3-kinase	ec:2.7.1.153	1	contig_8332	map04150	map04150_20130715110119.png
Limonene and pinene degradation	7	hydratase	ec:4.2.1.17	4	contig_41792, contig_6325, contig_5076, contig_6225	map00903	map00903_20130715105435.png
Limonene and pinene degradation	7	dehydrogenase (NAD+)	ec:1.2.1.3	3	contig_1856, contig_11357, contig_7607	map00903	map00903_20130715105435.png
Primary bile acid biosynthesis	6	dehydrogenase	ec:1.1.1.35	5	contig_55971, contig_10972, contig_8657, contig_5562, contig_6225	map00120	map00120_20130715105338.png
Primary bile acid biosynthesis	6	racemase	ec:5.1.99.4	1	contig_19677	map00120	map00120_20130715105338.png
C5-Branched dibasic acid metabolism	6	synthase	ec:2.2.1.6	3	contig_42792, contig_48630, contig_56696	map00660	map00660_20130715105625.png
C5-Branched dibasic acid metabolism	6	ligase (ADP-forming)	ec:6.2.1.5	3	contig_616, contig_1245, contig_485	map00660	map00660_20130715105625.png
D-Glutamine and D-glutamate metabolism	6	ligase	ec:6.3.2.9	3	contig_9265, contig_28516, contig_61157	map00471	map00471_20130715105510.png
D-Glutamine and D-glutamate metabolism	6	ligase	ec:6.3.2.8	2	contig_23757, contig_54803	map00471	map00471_20130715105510.png
D-Glutamine and D-glutamate metabolism	6	dehydrogenase [NAD(P)+]	ec:1.4.1.3	1	contig_4058	map00471	map00471_20130715105510.png
Vitamin B6 metabolism	6	5'-phosphate synthase	ec:1.4.3.5	2	contig_3419, contig_8201	map00750	map00750_20130715105836.png
Vitamin B6 metabolism	6	transaminase	ec:2.6.1.52	2	contig_56983, contig_4510	map00750	map00750_20130715105836.png
Vitamin B6 metabolism	6	kinase	ec:2.7.1.35	2	contig_21033, contig_6321	map00750	map00750_20130715105836.png
Lipoic acid metabolism	6	transferase	ec:2.3.1.181	5	contig_17148, contig_24757, contig_24472, contig_19882, contig_44224	map00785	map00785_20130715105101.png
Lipoic acid metabolism	6	synthase	ec:2.8.1.8	1	contig_8810	map00785	map00785_20130715105101.png
Benzoate degradation	6	hydratase	ec:4.2.1.17	4	contig_41792, contig_6325, contig_5076, contig_6225	map00362	map00362_20130715105807.png
Benzoate degradation	6	C-acyltransferase	ec:2.3.1.16	1	contig_10794	map00362	map00362_20130715105807.png
Benzoate degradation	6	dehydrogenase (acetylating)	ec:1.2.1.10	1	contig_11357	map00362	map00362_20130715105807.png
Nitrotoluene degradation	5	(acceptor)	ec:1.12.99.6	1	contig_38332	map00633	map00633_20130715110156.png
Nitrotoluene degradation	5	N-acetyltransferase	ec:2.3.1.5	3	contig_1997, contig_1142, contig_3782	map00633	map00633_20130715110156.png
Nitrotoluene degradation	5	dehydrogenase (acceptor)	ec:1.2.99.2	1	contig_49895	map00633	map00633_20130715110156.png
Toluene degradation	5	dehydrogenase	ec:1.1.1.35	5	contig_55971, contig_10972, contig_8657, contig_5562, contig_6225	map00623	map00623_20130715105117.png
Butirosin and neomycin biosynthesis	5	hexokinase type IV glucokinase	ec:2.7.1.1	5	contig_41247, contig_16097, contig_17439, contig_7020, contig_655	map00524	map00524_20130715105159.png
Phosphonate and phosphinate metabolism	4	cytidylyltransferase	ec:2.7.7.15	2	contig_8494, contig_12944	map00440	map00440_20130715110057.png
Phosphonate and phosphinate metabolism	4	cytidylyltransferase	ec:2.7.7.14	1	contig_2849	map00440	map00440_20130715110057.png
Phosphonate and phosphinate metabolism	4	EPT	ec:2.7.8.1	1	contig_2179	map00440	map00440_20130715110057.png
Indole alkaloid biosynthesis	4	synthase	ec:4.3.3.2	1	contig_10241	map00901	map00901_20130715105448.png
Indole alkaloid biosynthesis	4	decarboxylase	ec:4.1.1.28	3	contig_5374, contig_13621, contig_45025	map00901	map00901_20130715105448.png
Ubiquinone and other terpenoid-quinone biosynthesis	3	methyltransferase	ec:2.1.1.114	1	contig_1468	map00130	map00130_20130715105142.png
Ubiquinone and other terpenoid-quinone biosynthesis	3	ligase	ec:6.2.1.26	1	contig_63801	map00130	map00130_20130715105142.png
Ubiquinone and other terpenoid-quinone biosynthesis	3	transaminase	ec:2.6.1.5	1	contig_3570	map00130	map00130_20130715105142.png
Glycosaminoglycan biosynthesis - chondroitin sulfate / dermatan sulfate	3	xylosyltransferase	ec:2.4.2.26	1	contig_1329	map00532	map00532_20130715110232.png
Glycosaminoglycan biosynthesis - chondroitin sulfate / dermatan sulfate	3	3-beta-glucuronosyltransferase	ec:2.4.1.135	2	contig_7823, contig_7337	map00532	map00532_20130715110232.png
Glycosylphosphatidylinositol(GPI)-anchor biosynthesis	3	N-acetylglucosaminyltransferase	ec:2.4.1.198	3	contig_12957, contig_11585, contig_14079	map00563	map00563_20130715105702.png
Betalain biosynthesis	3	decarboxylase	ec:4.1.1.28	3	contig_5374, contig_13621, contig_45025	map00965	map00965_20130715105500.png
Tropane, piperidine and pyridine alkaloid biosynthesis	3	decarboxylase	ec:4.1.1.18	1	contig_49969	map00960	map00960_20130715105530.png
Tropane, piperidine and pyridine alkaloid biosynthesis	3	transaminase	ec:2.6.1.57	1	contig_3570	map00960	map00960_20130715105530.png
Tropane, piperidine and pyridine alkaloid biosynthesis	3	transaminase	ec:2.6.1.9	1	contig_3570	map00960	map00960_20130715105530.png
Tropane, piperidine and pyridine alkaloid biosynthesis	3	transaminase	ec:2.6.1.5	1	contig_3570	map00960	map00960_20130715105530.png
Tropane, piperidine and pyridine alkaloid biosynthesis	3	transaminase	ec:2.6.1.1	2	contig_3570, contig_3097	map00960	map00960_20130715105530.png
Styrene degradation	3	beta-diketonase	ec:3.7.1.2	1	contig_6173	map00643	map00643_20130715110010.png
Styrene degradation	3	acetonitrilase	ec:3.5.5.1	2	contig_10569, contig_9639	map00643	map00643_20130715110010.png
DDT degradation	2	DDT-ase	ec:4.5.1.1	2	contig_3571, contig_6968	map00351	map00351_20130715105937.png
Photosynthesis	2	reductase	ec:1.18.1.2	2	contig_27490, contig_64448	map00195	map00195_20130715105133.png
D-Alanine metabolism	2	ligase	ec:6.3.2.4	2	contig_30257, contig_31465	map00473	map00473_20130715105505.png
Glycosaminoglycan biosynthesis - keratan sulfate	2	beta-1,3-N-acetylglucosaminyltransferase	ec:2.4.1.149	1	contig_3025	map00533	map00533_20130715110229.png
Glycosaminoglycan biosynthesis - keratan sulfate	2	beta-1,4-galactosyltransferase	ec:2.4.1.38	1	contig_60017	map00533	map00533_20130715110229.png
Novobiocin biosynthesis	2	transaminase	ec:2.6.1.57	1	contig_3570	map00401	map00401_20130715105733.png
Novobiocin biosynthesis	2	transaminase	ec:2.6.1.9	1	contig_3570	map00401	map00401_20130715105733.png
Novobiocin biosynthesis	2	transaminase	ec:2.6.1.5	1	contig_3570	map00401	map00401_20130715105733.png
Novobiocin biosynthesis	2	transaminase	ec:2.6.1.1	2	contig_3570, contig_3097	map00401	map00401_20130715105733.png
Polyketide sugar unit biosynthesis	2	4,6-dehydratase	ec:4.2.1.46	1	contig_5722	map00523	map00523_20130715105205.png
Polyketide sugar unit biosynthesis	2	reductase	ec:1.1.1.133	1	contig_18650	map00523	map00523_20130715105205.png
Biosynthesis of ansamycins	2	glycolaldehydetransferase	ec:2.2.1.1	2	contig_51864, contig_49250	map01051	map01051_20130715110052.png
Glucosinolate biosynthesis	2	transaminase	ec:2.6.1.42	2	contig_1509, contig_8637	map00966	map00966_20130715105439.png
Steroid biosynthesis	2	reductase	ec:1.3.1.72	2	contig_12566, contig_51784	map00100	map00100_20130715105830.png
Cutin, suberine and wax biosynthesis	1	O-acyltransferase	ec:2.3.1.20	1	contig_5034	map00073	map00073_20130715105650.png
Glycosphingolipid biosynthesis - lacto and neolacto series	1	beta-1,6-N-acetylglucosaminyl-transferase	ec:2.4.1.150	1	contig_3025	map00601	map00601_20130715105603.png
Glycosphingolipid biosynthesis - lacto and neolacto series	1	beta-1,3-N-acetylglucosaminyltransferase	ec:2.4.1.149	1	contig_3025	map00601	map00601_20130715105603.png
Tetracycline biosynthesis	1	carboxylase	ec:6.4.1.2	1	contig_236	map00253	map00253_20130715105949.png
Penicillin and cephalosporin biosynthesis	1	synthase	ec:6.3.2.26	1	contig_8562	map00311	map00311_20130715105516.png
Insect hormone biosynthesis	1	20-monooxygenase	ec:1.14.99.22	1	contig_7048	map00981	map00981_20130715105023.png
Flavone and flavonol biosynthesis	1	beta-glucuronide glucuronohydrolase glucuronidase	ec:3.2.1.31	1	contig_14766	map00944	map00944_20130715105920.png
Naphthalene degradation	1	dehydrogenase	ec:1.1.1.1	1	contig_9829	map00626	map00626_20130715105104.png
PI3K-Akt signaling pathway	1	3-kinase	ec:2.7.1.153	1	contig_8332	map04151	map04151_20130715110105.png
Xylene degradation	1	dehydrogenase (acetylating)	ec:1.2.1.10	1	contig_11357	map00622	map00622_20130715105122.png
Dioxin degradation	1	dehydrogenase (acetylating)	ec:1.2.1.10	1	contig_11357	map00621	map00621_20130715105130.png
Zeatin biosynthesis	1	dimethylallyltransferase	ec:2.5.1.75	1	contig_54133	map00908	map00908_20130715105359.png
Bisphenol degradation	1	A-esterase	ec:3.1.1.2	1	contig_10487	map00363	map00363_20130715105802.png
Biosynthesis of vancomycin group antibiotics	1	4,6-dehydratase	ec:4.2.1.46	1	contig_5722	map01055	map01055_20130715110048.png
Ethylbenzene degradation	1	C-acyltransferase	ec:2.3.1.16	1	contig_10794	map00642	map00642_20130715110013.png
