# Supplementary material for: RNA-Seq reveals a xenobiotic stress response in the soybean aphid, Aphis glycines, when fed aphid-resistant soybean
Source: BMC Genomics. 2014 Nov 16;15(1):972. doi: 10.1186/1471-2164-15-972 (PMC4289043; doi:10.1186/1471-2164-15-972)
Supplement: Supplementary file 3 — Additional file 3: Average expression (normalized) level and read depth for differentially expressed genes. (XLSX 44 KB) [file 12864_2014_6855_MOESM3_ESM.xlsx]

## Sheet: Sheet1
Feature ID	Average expression (Normalized) level	Read depth
contig_10009	7.23863	1633
contig_10014	7.73572	1457
contig_10038	9.40396	3463
contig_10065	8.17439	1538
contig_10075	11.0844	15169
contig_10197	8.60292	2495
contig_10210	10.6501	8153
contig_1024	11.3692	13695
contig_10264	10.4623	7612
contig_10265	8.50793	2138
contig_10275	8.84553	2598
contig_10276	9.68892	4270
contig_10278	8.09505	1554
contig_10300	7.93504	1344
contig_10475	11.1626	12448
contig_10493	9.73355	4366
contig_105	10.4173	8470
contig_10509	6.67475	850
contig_10520	9.60879	4002
contig_10526	7.55585	1079
contig_10543	10.7283	9807
contig_10600	7.28476	883
contig_10601	7.13006	786
contig_1061	8.61965	2759
contig_10627	5.74024	470
contig_10634	8.06721	1385
contig_10648	9.33895	3471
contig_10663	7.97457	1391
contig_10674	5.63282	297
contig_10684	6.33597	547
contig_10698	7.81135	1204
contig_10739	7.04552	752
contig_10744	7.23262	948
contig_10749	3.36813	94
contig_10797	9.28809	3757
contig_10798	8.24052	1782
contig_10840	5.66553	287
contig_10874	8.47775	2065
contig_1090	12.2536	25129
contig_10919	10.615	8842
contig_1094	10.869	9532
contig_10971	9.40713	3943
contig_11008	9.23534	3552
contig_11031	6.45211	561
contig_11051	6.44781	469
contig_11054	5.92027	332
contig_11055	10.3298	8077
contig_11075	8.7427	2482
contig_11082	11.118	12087
contig_11119	6.86127	919
contig_1112	8.66193	2109
contig_11125	5.15644	274
contig_11162	7.89281	1257
contig_11172	9.80522	5039
contig_11175	4.07255	141
contig_11189	8.06741	1514
contig_11273	12.8683	49163
contig_11276	7.1328	770
contig_11294	10.2856	9077
contig_11336	10.5454	7481
contig_11345	3.92953	157
contig_1135	9.0825	3042
contig_11395	9.35254	3537
contig_11409	8.68878	2293
contig_11474	7.04424	732
contig_11484	5.98631	386
contig_11513	7.41489	985
contig_11530	8.50619	2654
contig_11600	10.1332	6719
contig_11634	6.60558	866
contig_11639	10.4503	7818
contig_11689	6.91352	696
contig_1169	9.64964	4234
contig_11727	6.84533	661
contig_11739	10.3731	6920
contig_11744	6.73385	716
contig_11747	6.53512	621
contig_11761	6.75859	1033
contig_11798	8.99117	2727
contig_11817	6.24435	471
contig_11833	3.7037	112
contig_1188	11.2472	12408
contig_11924	7.11619	737
contig_11933	7.94584	1468
contig_11991	8.45246	1973
contig_11996	7.875	1381
contig_12056	5.26133	276
contig_1206	11.4288	16369
contig_12089	2.66534	52
contig_12095	7.46448	966
contig_12124	9.38972	3406
contig_12137	7.85526	2267
contig_12150	8.00056	1470
contig_12185	9.7419	4926
contig_12186	6.39505	497
contig_12209	10.4351	8788
contig_12220	5.67941	304
contig_12256	9.93874	5272
contig_12259	9.78603	4471
contig_12359	7.83957	1220
contig_1236	11.318	12722
contig_124	10.5702	7852
contig_12493	9.07002	3258
contig_12531	7.76767	1256
contig_12587	6.65905	655
contig_12599	9.58819	4272
contig_12612	3.08031	72
contig_12636	5.25593	238
contig_12642	5.5942	300
contig_12674	7.0131	975
contig_12750	7.39564	957
contig_12753	6.72162	591
contig_12772	2.12043	33
contig_12791	8.83643	2760
contig_12803	8.97975	2571
contig_129	11.7932	24404
contig_12903	6.04996	440
contig_12910	9.20761	3627
contig_12994	5.92066	340
contig_13009	10.7536	9225
contig_13012	6.61688	561
contig_13021	10.1288	5681
contig_13047	8.01568	1398
contig_13096	7.24046	820
contig_13127	7.60148	1059
contig_13133	8.71127	2367
contig_13195	5.71699	302
contig_13218	8.97818	2780
contig_1326	9.37275	3747
contig_13296	8.01678	1362
contig_133	7.90598	1478
contig_13333	8.83257	2869
contig_13389	4.60052	211
contig_13446	6.5351	580
contig_13543	6.00182	353
contig_13550	8.03928	1367
contig_13561	9.29326	3750
contig_13610	11.0603	11524
contig_13632	9.52102	4422
contig_1364	11.5819	15938
contig_13647	6.49707	528
contig_13682	7.22469	792
contig_13689	5.18954	276
contig_13721	6.45846	502
contig_13751	9.71243	4165
contig_13837	4.42158	136
contig_13869	6.92125	673
contig_13937	9.30645	3814
contig_14008	6.86373	685
contig_14022	7.2416	842
contig_1403	5.44074	241
contig_14165	8.02183	1490
contig_14175	6.99796	1088
contig_1418	10.5209	16739
contig_14185	7.10157	986
contig_14197	6.45489	541
contig_14201	2.69267	71
contig_14236	9.94611	5704
contig_14267	4.86178	192
contig_1428	8.6128	2238
contig_1429	10.804	9249
contig_14295	8.00121	1444
contig_14327	7.69972	1058
contig_14346	6.60555	638
contig_14374	7.50849	939
contig_14377	8.21524	1730
contig_14387	7.25287	963
contig_14460	5.66122	288
contig_14461	6.11278	377
contig_14561	7.99291	1448
contig_1467	8.78395	2426
contig_14728	7.68308	1048
contig_14753	9.28849	3593
contig_14831	8.09806	1611
contig_14840	2.72881	74
contig_1491	4.12123	129
contig_14971	4.6273	152
contig_14978	5.99643	359
contig_15004	6.99547	841
contig_15046	6.92875	1163
contig_1509	11.4675	14648
contig_15112	6.14185	412
contig_15164	7.48746	975
contig_15199	3.83516	96
contig_15215	5.71934	310
contig_15220	8.78532	2245
contig_15226	2.79798	60
contig_15249	4.52637	186
contig_1527	10.1212	5636
contig_15299	5.44645	262
contig_15324	6.15945	466
contig_15343	10.0383	5934
contig_15387	2.99508	93
contig_15424	6.60891	548
contig_1549	8.57865	2582
contig_15536	6.4516	529
contig_15598	6.29452	511
contig_15623	4.86411	197
contig_15645	5.14257	232
contig_1566	10.4576	7386
contig_15735	8.74835	2273
contig_15807	3.15041	62
contig_1587	11.397	16430
contig_15892	9.03687	2777
contig_15930	6.36004	456
contig_15965	6.76071	651
contig_16027	9.04583	3720
contig_16060	8.36473	1812
contig_16088	8.00248	1445
contig_16138	6.61167	544
contig_1614	10.7627	8826
contig_16141	6.09009	421
contig_16217	6.01302	360
contig_16241	11.5762	24470
contig_16285	9.23613	3268
contig_1630	8.56012	3255
contig_16323	8.42285	2279
contig_16324	7.28812	1093
contig_16389	4.09542	125
contig_16399	7.36365	1072
contig_164	13.227	67786
contig_16409	5.72254	350
contig_16422	7.78727	1152
contig_16506	6.02611	376
contig_16647	6.61809	637
contig_1666	14.449	120291
contig_16706	4.21755	184
contig_16726	4.93043	201
contig_16729	3.00091	55
contig_16765	6.12057	492
contig_16776	7.28192	811
contig_1678	10.0268	5968
contig_16818	2.0186	26
contig_16826	8.62674	2849
contig_16873	5.44993	539
contig_169	12.2312	24725
contig_16949	7.43885	1104
contig_17000	3.15665	92
contig_17020	6.45028	495
contig_17068	6.33437	465
contig_17116	9.00457	3308
contig_17122	6.28243	474
contig_17152	8.36316	2033
contig_17173	6.62042	580
contig_17220	5.31667	243
contig_17278	5.12708	217
contig_17365	4.97967	178
contig_17402	6.94862	671
contig_17427	6.20334	426
contig_17438	4.16862	266
contig_17439	10.3608	7112
contig_17440	8.34686	1869
contig_17457	6.10721	398
contig_17516	7.23905	893
contig_17526	9.25923	3564
contig_1755	11.7278	19251
contig_1758	7.66647	1168
contig_17684	2.95979	54
contig_17711	4.59263	274
contig_17713	4.43587	197
contig_17714	3.84175	103
contig_17772	5.2272	263
contig_17796	6.61796	553
contig_1785	11.2985	14180
contig_17881	3.48683	95
contig_17885	6.71642	547
contig_1789	6.98378	677
contig_17917	3.5685	97
contig_17980	4.30995	190
contig_17995	3.20383	67
contig_180	11.9931	23015
contig_18013	7.19713	858
contig_18040	6.28679	651
contig_18069	4.95734	210
contig_1814	8.36121	1810
contig_18156	5.12778	285
contig_183	8.14716	1484
contig_184	10.8293	9177
contig_1843	11.9774	22577
contig_18674	6.07227	505
contig_1872	11.6283	16001
contig_1874	9.51613	3654
contig_18782	5.23878	241
contig_18824	5.72969	290
contig_18831	4.8022	161
contig_18843	8.89313	2708
contig_18942	6.03309	415
contig_18943	7.22575	949
contig_1903	10.5595	7539
contig_19037	4.54202	276
contig_19040	4.36622	148
contig_1906	11.2512	12130
contig_19063	7.08884	853
contig_19099	6.36178	467
contig_19105	9.46549	4235
contig_19115	4.54685	167
contig_19120	6.85099	692
contig_1913	11.2859	12528
contig_19215	8.60439	2692
contig_19228	6.61916	634
contig_19311	7.98262	1586
contig_1943	11.5136	24045
contig_195	9.54646	3777
contig_19523	7.13906	1312
contig_1954	11.8312	20761
contig_19557	9.45407	4749
contig_19589	4.41894	142
contig_19631	2.76238	47
contig_1972	7.60506	1049
contig_19832	4.70394	187
contig_19881	5.78441	303
contig_19964	7.15275	879
contig_19976	4.45856	142
contig_201	7.2792	940
contig_2021	8.76982	2562
contig_20306	7.69577	1181
contig_20313	3.57441	88
contig_20445	7.31594	919
contig_20588	5.65319	339
contig_20608	5.84422	368
contig_20615	5.4142	275
contig_20695	4.90955	182
contig_2076	11.8031	17817
contig_20773	6.24244	497
contig_2079	11.7052	17587
contig_2080	10.2437	6800
contig_2087	11.2264	12546
contig_20923	5.79061	326
contig_20956	8.35847	1951
contig_20994	5.20653	234
contig_21084	2.75909	68
contig_21134	3.24182	109
contig_2117	12.8841	37971
contig_21235	5.35157	263
contig_21295	6.55045	623
contig_21353	5.6779	308
contig_21428	5.37752	258
contig_2144	11.3304	14128
contig_21447	6.46942	776
contig_21639	2.42409	36
contig_21791	5.56564	323
contig_21800	7.10369	835
contig_21840	2.41433	50
contig_2187	7.87799	1357
contig_21873	2.29449	40
contig_21894	6.84501	732
contig_2191	10.0189	5395
contig_21950	8.65663	2595
contig_21970	8.25997	2735
contig_22026	4.4181	201
contig_2206	10.2143	7265
contig_22235	4.36517	141
contig_2224	9.59694	5592
contig_22241	5.67961	395
contig_22329	6.44208	591
contig_2234	8.18337	1825
contig_22488	6.74602	651
contig_225	11.8324	45835
contig_22537	8.26975	1997
contig_22574	5.75268	324
contig_22703	6.7862	798
contig_22808	8.40626	2358
contig_22918	3.37583	68
contig_22976	7.27535	957
contig_23038	4.20764	140
contig_23079	5.60143	285
contig_2309	11.0903	11513
contig_23125	6.67893	581
contig_23174	6.46988	699
contig_2323	10.7376	12873
contig_23335	6.20505	406
contig_2336	9.38505	3789
contig_2364	9.38657	4001
contig_237	10.5441	8002
contig_23787	6.20482	438
contig_23795	5.2157	242
contig_2381	10.0428	5370
contig_23830	3.94622	128
contig_23890	8.35373	1866
contig_23946	5.86484	349
contig_23956	7.00925	752
contig_23977	7.4988	1072
contig_24033	6.7192	684
contig_2408	11.3628	13183
contig_24280	5.08687	202
contig_24290	4.34746	126
contig_24312	7.09061	851
contig_2447	8.58497	2745
contig_24563	3.91238	151
contig_24607	6.22664	456
contig_247	11.6857	18014
contig_24981	7.91911	1463
contig_25003	7.62394	1128
contig_25055	6.89567	721
contig_25122	8.46321	2125
contig_25147	4.32585	138
contig_2523	10.2605	6381
contig_25232	7.62571	1097
contig_25371	5.75721	327
contig_25372	5.19375	206
contig_25406	4.92905	272
contig_2545	11.5241	14894
contig_25462	4.96299	187
contig_25474	2.50133	43
contig_25675	4.93075	196
contig_2568	9.64311	4479
contig_2573	11.892	20325
contig_25819	7.61214	1180
contig_25823	6.58681	642
contig_2594	9.52852	3884
contig_25988	6.82375	798
contig_25999	3.91779	158
contig_2603	9.56437	3842
contig_26100	5.45007	253
contig_26355	6.64883	597
contig_26518	6.26558	576
contig_26541	2.53228	43
contig_26649	7.19746	845
contig_26656	4.54211	168
contig_26941	4.24039	119
contig_27043	5.26037	245
contig_27048	6.72288	747
contig_27233	4.20613	117
contig_27282	5.67928	477
contig_27287	5.2855	261
contig_27288	8.00434	2351
contig_27314	5.19526	250
contig_27393	7.57479	1109
contig_27396	9.54311	4382
contig_27440	6.26693	542
contig_27467	3.57423	83
contig_27599	3.03999	59
contig_2762	7.87788	1527
contig_27689	2.14875	32
contig_2774	9.36929	3416
contig_2782	10.4829	7813
contig_27856	6.08941	403
contig_27861	6.38806	581
contig_27900	3.56214	131
contig_27908	3.75468	147
contig_27936	6.95396	727
contig_27973	7.81129	1544
contig_2812	10.6389	9503
contig_28127	6.76559	673
contig_28209	2.95376	55
contig_2835	2.85094	69
contig_2838	10.1836	6875
contig_2848	7.40625	895
contig_2861	7.61519	1131
contig_2862	8.7774	2748
contig_2868	11.7977	18130
contig_28792	5.10108	210
contig_2882	11.2968	14851
contig_28865	5.38769	321
contig_2896	8.74443	2406
contig_28989	3.4072	74
contig_29020	5.79013	588
contig_29067	5.56835	336
contig_29076	5.58643	267
contig_29100	2.40613	35
contig_2917	8.99883	4144
contig_29371	2.60491	46
contig_29486	9.28931	3473
contig_2952	13.2598	59238
contig_29572	4.62664	184
contig_2958	11.6484	16084
contig_29857	3.65856	109
contig_2986	8.66874	2637
contig_29876	2.197	29
contig_3010	9.1706	3477
contig_30181	5.9273	383
contig_30223	3.26449	79
contig_3038	9.59004	3986
contig_30393	1.99327	25
contig_30629	4.42229	130
contig_3066	5.33143	221
contig_3074	11.1534	11362
contig_30876	5.38212	265
contig_3092	7.6082	1023
contig_30932	2.98016	55
contig_3097	9.65353	4725
contig_31377	7.78189	1565
contig_3151	6.80746	870
contig_3154	9.35797	3368
contig_31731	5.48994	476
contig_3181	10.8993	10138
contig_3182	10.8366	10205
contig_31826	5.58877	297
contig_3185	10.3314	6501
contig_32245	5.82297	335
contig_3254	11.3155	12824
contig_32557	3.21698	60
contig_32623	5.56266	293
contig_32873	6.33317	620
contig_33146	4.7991	213
contig_3323	5.54127	423
contig_333	11.8645	20365
contig_3362	10.3173	16265
contig_3365	8.49198	2639
contig_3371	10.5696	8775
contig_33720	2.30741	40
contig_3377	11.7902	18834
contig_3388	10.1166	6326
contig_34010	5.99222	465
contig_3449	8.02566	1802
contig_3456	7.06703	1102
contig_34632	4.99173	200
contig_34779	4.31105	160
contig_34793	2.56425	41
contig_35007	5.97178	390
contig_3506	9.9195	5204
contig_3508	7.36373	903
contig_3509	10.3393	6883
contig_351	13.8033	73883
contig_35269	5.79629	348
contig_3528	11.3938	13563
contig_35285	2.75376	50
contig_3544	10.5479	7912
contig_35512	3.3749	76
contig_3558	10.9263	10381
contig_3571	12.9658	46080
contig_35815	3.19532	65
contig_3595	8.98401	2618
contig_3599	8.58446	1979
contig_36140	4.88066	277
contig_36230	2.86509	60
contig_3629	13.2188	49917
contig_36539	4.66814	159
contig_36692	3.30429	123
contig_36755	2.00044	28
contig_3678	7.93649	1417
contig_37017	2.45749	36
contig_3710	10.7514	8794
contig_37197	3.93711	142
contig_3724	10.2761	6969
contig_3731	10.3899	7112
contig_3739	8.0823	1538
contig_37499	5.6855	396
contig_37575	5.23033	266
contig_37590	5.58381	409
contig_37681	5.47863	322
contig_37766	4.9482	193
contig_3784	9.80701	5270
contig_37882	6.47236	616
contig_37922	9.34429	3316
contig_3795	10.6633	8087
contig_37971	3.18158	64
contig_3812	10.6837	8879
contig_38176	5.77032	403
contig_3818	8.09592	1976
contig_38216	2.50066	39
contig_3823	9.18972	3580
contig_38300	7.22945	906
contig_3835	10.382	7130
contig_38363	9.30105	3812
contig_38386	4.56039	162
contig_38506	7.70023	1234
contig_38531	6.06825	455
contig_3863	10.065	5964
contig_3880	9.4093	6097
contig_3884	11.6865	18271
contig_3885	11.3188	13893
contig_3888	7.74176	1218
contig_3897	7.9583	1535
contig_39073	3.13374	62
contig_39171	2.6215	42
contig_3927	10.6656	9370
contig_3933	9.52176	5954
contig_39405	4.06294	136
contig_3977	6.08694	444
contig_39788	4.19036	138
contig_399	11.4953	29742
contig_40056	2.975	69
contig_40231	5.03364	214
contig_403	10.116	5818
contig_40390	3.72668	109
contig_404	13.8734	76676
contig_4046	8.26912	1694
contig_40616	3.44874	82
contig_4065	4.16752	136
contig_4088	4.81651	184
contig_40922	3.63887	127
contig_4124	8.58656	3507
contig_4141	9.78404	4536
contig_4142	11.0243	13338
contig_41556	5.55587	311
contig_41732	2.23406	30
contig_41774	3.43851	96
contig_41790	2.77157	50
contig_4180	12.1384	27484
contig_4208	7.79808	1270
contig_4211	9.45517	3548
contig_42179	2.78276	54
contig_4219	11.5816	16062
contig_4227	7.34448	967
contig_4237	9.1923	3004
contig_4242	9.18225	3516
contig_42532	2.58399	44
contig_4263	11.2693	15275
contig_42728	4.80571	214
contig_4287	9.53477	5230
contig_4323	11.806	21690
contig_4324	5.72344	377
contig_4332	8.79697	3166
contig_43419	3.05662	77
contig_4343	9.91816	5845
contig_43662	5.49978	313
contig_4384	12.0696	23531
contig_4397	10.2043	7361
contig_4406	10.2467	6197
contig_4416	8.22609	2259
contig_4437	8.94651	2601
contig_444	11.6134	19523
contig_4449	9.50057	4676
contig_4450	7.49345	1249
contig_4476	6.4771	711
contig_4515	7.57735	1806
contig_45158	5.46596	334
contig_45252	5.71688	369
contig_4531	9.59879	3923
contig_4538	10.3916	6800
contig_45413	7.49644	1472
contig_45506	3.91333	124
contig_4568	10.9225	10323
contig_4582	10.0262	5799
contig_4586	9.37272	7864
contig_4587	9.87305	10417
contig_4599	10.6047	9803
contig_46111	2.52159	77
contig_462	13.141	46851
contig_46404	5.57645	341
contig_46737	2.7999	59
contig_4703	7.73351	1641
contig_4721	10.9591	10534
contig_4732	9.00013	2671
contig_4733	9.43671	3957
contig_474	11.8704	18998
contig_47630	7.03298	931
contig_4795	8.57447	2087
contig_48437	4.8315	198
contig_4861	10.5448	8125
contig_4872	12.4765	32441
contig_48757	3.90774	133
contig_4884	11.0477	11414
contig_49128	4.97352	306
contig_4924	10.4082	7609
contig_4951	10.1876	5972
contig_4953	9.59149	4125
contig_501	11.7879	19506
contig_5040	11.261	13359
contig_50558	2.35734	37
contig_5057	7.61899	1063
contig_507	10.972	10408
contig_50729	2.68551	55
contig_5073	11.5355	15569
contig_513	14.0252	89581
contig_5131	6.11344	413
contig_5137	8.8148	2900
contig_5206	9.33921	3354
contig_521	8.8894	4298
contig_5265	8.81884	2849
contig_5272	9.06246	3838
contig_52848	2.43824	43
contig_5298	10.312	6765
contig_53242	3.10112	69
contig_5348	9.13604	4864
contig_5357	9.94474	4994
contig_5389	8.41687	2388
contig_5406	9.08188	2763
contig_5407	11.778	21576
contig_54128	3.01785	63
contig_5415	9.30794	3370
contig_5429	10.8586	11099
contig_5435	8.73621	2600
contig_5436	9.98149	5199
contig_5437	10.1594	5878
contig_5446	8.19505	1722
contig_5457	8.20109	1948
contig_546	9.61045	4475
contig_5482	6.41155	865
contig_5505	7.45317	1096
contig_5536	7.14038	916
contig_5546	9.23255	4056
contig_55548	4.19154	161
contig_55570	4.5981	166
contig_5565	7.31262	910
contig_5566	6.49773	585
contig_5569	12.0287	21263
contig_5575	5.02285	410
contig_5580	7.15835	1355
contig_55858	2.8995	61
contig_559	12.7083	34280
contig_5610	10.2878	6724
contig_5636	8.48311	2435
contig_5649	8.97702	2588
contig_56498	3.97885	151
contig_5658	8.03663	1466
contig_5713	9.187	3378
contig_57301	4.12362	185
contig_5734	7.88986	1319
contig_5745	10.8329	9600
contig_5746	9.94406	5207
contig_5773	11.0314	11092
contig_57849	7.5923	998
contig_5822	9.3388	3647
contig_5850	8.8178	3625
contig_5860	3.77264	119
contig_5864	6.67291	639
contig_5868	7.01913	684
contig_5869	5.79476	370
contig_58732	2.5255	44
contig_5903	6.35335	526
contig_5924	8.37897	2002
contig_59352	3.03952	65
contig_5948	7.80962	1184
contig_5954	9.7777	5023
contig_5971	7.89398	1265
contig_5996	8.71903	2417
contig_6001	9.27025	3422
contig_60287	2.94197	63
contig_60392	3.47816	109
contig_60424	2.72842	60
contig_60824	3.44526	95
contig_6086	9.32989	3327
contig_6103	9.28909	3308
contig_6111	8.15834	1452
contig_6123	10.5086	9281
contig_6134	7.54953	1278
contig_6135	8.75468	2694
contig_6153	5.63337	327
contig_6184	11.1664	12216
contig_6230	10.7085	8420
contig_6255	11.4712	15924
contig_63305	2.71053	49
contig_6344	11.3472	14557
contig_6350	9.1742	3338
contig_6354	6.0444	486
contig_63703	2.50169	3281
contig_63750	2.67451	76
contig_6388	7.68579	1656
contig_63970	2.49327	43
contig_64008	2.25065	37
contig_6432	9.83786	7027
contig_6469	11.6506	22131
contig_651	9.27778	3121
contig_6531	9.63495	4959
contig_6563	7.64247	1061
contig_6584	9.50369	3655
contig_6637	8.72276	2614
contig_6659	10.6678	8817
contig_6667	9.9696	7619
contig_6677	11.1226	12685
contig_6713	8.68457	2444
contig_6732	11.3439	13670
contig_6751	5.88	322
contig_6754	7.60721	1052
contig_6776	8.59241	2264
contig_6786	10.6273	8490
contig_6791	9.3578	8360
contig_680	13.655	74438
contig_6819	10.5542	7656
contig_6820	7.2822	836
contig_6828	8.95785	3078
contig_6850	8.00084	1407
contig_6851	4.29097	147
contig_6871	9.61943	3985
contig_6872	10.2046	6351
contig_6916	8.30537	1623
contig_6922	8.76282	2621
contig_6976	10.694	8623
contig_7007	11.7746	20006
contig_7010	9.59187	3906
contig_7014	3.4369	82
contig_7020	12.0632	22313
contig_704	12.0931	23092
contig_7052	9.76048	4581
contig_7067	10.4901	7354
contig_7074	3.63917	134
contig_709	11.1558	11449
contig_711	13.2292	55852
contig_7133	7.22246	1121
contig_7193	9.89621	5314
contig_7195	9.59932	5396
contig_7196	6.76202	741
contig_7197	8.51071	3447
contig_7236	9.23112	3075
contig_7260	8.28134	1626
contig_7262	9.87797	4967
contig_7272	7.72004	1268
contig_7282	9.35828	3523
contig_7286	8.59808	3650
contig_7306	12.6442	33797
contig_734	9.00931	3109
contig_7359	9.73319	4355
contig_736	10.9353	11650
contig_7379	9.70863	4411
contig_7391	9.65522	4182
contig_7402	8.85699	2464
contig_7416	10.0832	6246
contig_7439	8.87803	2436
contig_7452	6.76105	758
contig_755	10.2669	12563
contig_7622	8.33381	1736
contig_7623	7.22686	958
contig_7683	6.90426	780
contig_7714	10.0837	5531
contig_7725	8.59195	1992
contig_7729	7.84075	1372
contig_7731	8.96843	3851
contig_7737	9.00705	2655
contig_7767	5.93488	411
contig_7774	10.3232	6644
contig_7795	8.19414	1537
contig_7799	9.43723	3523
contig_7802	8.74981	2345
contig_7807	8.39788	1855
contig_7811	8.60335	2468
contig_7827	10.7088	8350
contig_7844	7.80551	1657
contig_7851	7.71101	1121
contig_7874	8.09394	1382
contig_7929	6.69562	588
contig_7933	6.82003	660
contig_7946	10.5477	8583
contig_797	9.52425	3744
contig_7996	10.2828	6311
contig_80	10.7998	9018
contig_8001	11.2872	13203
contig_8020	7.9714	1626
contig_8023	9.71096	5028
contig_8051	7.27163	1071
contig_8054	9.98538	5121
contig_8058	6.75556	615
contig_8089	10.6766	8186
contig_8129	9.48804	3963
contig_815	12.7997	39725
contig_8195	6.2419	432
contig_8225	8.86239	2420
contig_8275	7.65627	1154
contig_830	11.1143	12412
contig_8346	10.3571	7660
contig_8369	8.0163	1352
contig_8412	10.2622	6539
contig_8416	6.14253	517
contig_8417	10.9352	10125
contig_8430	8.16909	1805
contig_845	9.95191	5456
contig_8475	10.3661	7189
contig_8476	7.81614	1257
contig_8514	8.44616	2853
contig_8534	11.067	11020
contig_8538	7.02966	740
contig_8552	6.56248	532
contig_8555	6.8659	644
contig_8590	10.1775	6605
contig_8597	11.6192	19046
contig_8637	10.1998	6742
contig_8665	8.1487	1412
contig_8698	7.85661	1504
contig_8722	7.74726	2045
contig_8751	8.9929	2704
contig_8760	4.73842	227
contig_877	13.3912	53779
contig_8804	10.3371	6853
contig_8820	9.34366	3289
contig_8830	9.0716	2758
contig_89	8.79044	2336
contig_8904	10.6247	8377
contig_8929	4.77622	286
contig_8947	10.7667	8724
contig_898	11.2496	14906
contig_8981	9.00175	2687
contig_8983	10.9973	10643
contig_8994	7.76581	1605
contig_90	6.61879	548
contig_9046	9.96809	5399
contig_9081	12.3031	34946
contig_9126	9.8286	4584
contig_9135	10.3639	7578
contig_9137	9.25208	3438
contig_9175	7.11271	725
contig_9186	8.29359	1753
contig_922	10.8342	9125
contig_9325	6.51382	506
contig_9330	5.51098	347
contig_9342	7.52035	1057
contig_9351	10.5214	8007
contig_9375	7.88503	1310
contig_940	9.91468	4969
contig_9402	6.91659	821
contig_9439	7.16189	749
contig_9455	8.92508	2819
contig_9463	7.73297	1091
contig_9466	6.50276	591
contig_9480	9.67085	4416
contig_9519	5.95651	390
contig_9524	6.75016	800
contig_9537	10.3831	7090
contig_9601	4.52805	279
contig_9630	7.84068	1476
contig_9667	8.89814	2503
contig_9668	9.18367	3171
contig_9677	7.84608	1322
contig_9678	6.51671	530
contig_9694	8.29506	2832
contig_9740	7.15251	994
contig_9836	9.65186	3987
contig_984	11.4895	15092
contig_9851	10.1442	8385
contig_9879	10.3775	7406
contig_9888	9.26363	3237
contig_9900	9.92232	5550
contig_9957	9.50941	4238
contig_9995	8.22023	1510
