# Supplementary material for: RNA-Seq reveals a xenobiotic stress response in the soybean aphid, Aphis glycines, when fed aphid-resistant soybean
Source: BMC Genomics. 2014 Nov 16;15(1):972. doi: 10.1186/1471-2164-15-972 (PMC4289043; doi:10.1186/1471-2164-15-972)
Supplement: Supplementary file 4 — Additional file 4: Annotation details for up-regulated and down-regulated genes in A. glycines fed with Rag1 -soybean. This file has two spreadsheets; one each for up-regulated and down-regulated gene dataset. (XLSX 96 KB) [file 12864_2014_6855_MOESM4_ESM.xlsx]

## Sheet: Up-regulated
Seq. Name	Seq. Description	Seq. Length	#Hits	min. eValue	mean Similarity	#GOs	GOs	Enzyme Codes	InterProScan
contig_247	---NA---	4816	0			0	-		SignalP-NN(euk) (SIGNALP)
contig_180	---NA---	2588	0			0	-		no IPS match
contig_9351	---NA---	2454	0			0	-		SignalP-NN(euk) (SIGNALP)
contig_10543	---NA---	2294	0			0	-		SignalP-NN(euk) (SIGNALP), tmhmm (TMHMM)
contig_11798	---NA---	2164	0			0	-		SignalP-NN(euk) (SIGNALP)
contig_7774	---NA---	2072	0			0	-		SignalP-NN(euk) (SIGNALP)
contig_5057	---NA---	1959	0			0	-		no IPS match
contig_16060	---NA---	1931	0			0	-		no IPS match
contig_1954	---NA---	1836	0			0	-		no IPS match
contig_37681	---NA---	1717	0			0	-		tmhmm (TMHMM)
contig_23977	---NA---	1617	0			0	-		SignalP-NN(euk) (SIGNALP), tmhmm (TMHMM)
contig_13721	---NA---	1604	0			0	-		no IPS match
contig_3371	---NA---	1587	0			0	-		SignalP-NN(euk) (SIGNALP)
contig_31731	---NA---	1581	0			0	-		no IPS match
contig_7416	---NA---	1542	0			0	-		no IPS match
contig_30876	---NA---	1447	0			0	-		tmhmm (TMHMM)
contig_2838	---NA---	1412	0			0	-		SignalP-NN(euk) (SIGNALP), tmhmm (TMHMM)
contig_3784	---NA---	1406	0			0	-		SignalP-NN(euk) (SIGNALP), tmhmm (TMHMM)
contig_24981	---NA---	1395	0			0	-		SignalP-NN(euk) (SIGNALP), tmhmm (TMHMM)
contig_21894	---NA---	1346	0			0	-		SignalP-NN(euk) (SIGNALP), tmhmm (TMHMM)
contig_2882	---NA---	1303	0			0	-		no IPS match
contig_8020	---NA---	1291	0			0	-		SignalP-NN(euk) (SIGNALP)
contig_12636	---NA---	1219	0			0	-		SignalP-NN(euk) (SIGNALP)
contig_48437	---NA---	1164	0			0	-		no IPS match
contig_43662	---NA---	1099	0			0	-		SignalP-NN(euk) (SIGNALP), tmhmm (TMHMM)
contig_35269	---NA---	1086	0			0	-		no IPS match
contig_60392	---NA---	1080	0			0	-		SignalP-NN(euk) (SIGNALP)
contig_16323	---NA---	1064	0			0	-		SignalP-NN(euk) (SIGNALP), tmhmm (TMHMM)
contig_37197	---NA---	1058	0			0	-		SignalP-NN(euk) (SIGNALP)
contig_2336	---NA---	1024	0			0	-		SignalP-NN(euk) (SIGNALP), tmhmm (TMHMM)
contig_19832	---NA---	1007	0			1	F:DNA binding	-	IPR004210 (PROFILE)
contig_15299	---NA---	980	0			0	-		no IPS match
contig_56498	---NA---	962	0			0	-		tmhmm (TMHMM)
contig_55570	---NA---	948	0			0	-		no IPS match
contig_1785	---NA---	924	0			0	-		no IPS match
contig_21447	---NA---	790	0			0	-		PTHR22979 (PANTHER)
contig_11744	---NA---	755	0			0	-		no IPS match
contig_5407	---NA---	739	0			0	-		SignalP-NN(euk) (SIGNALP), tmhmm (TMHMM)
contig_26355	---NA---	703	0			0	-		no IPS match
contig_4884	---NA---	701	0			0	-		no IPS match
contig_53242	---NA---	642	0			0	-		no IPS match
contig_19063	---NA---	640	0			0	-		SignalP-NN(euk) (SIGNALP), tmhmm (TMHMM)
contig_27314	---NA---	624	0			0	-		no IPS match
contig_63750	---NA---	596	0			0	-		SignalP-NN(euk) (SIGNALP), tmhmm (TMHMM)
contig_6432	---NA---	578	0			0	-		SignalP-NN(euk) (SIGNALP), tmhmm (TMHMM)
contig_46404	---NA---	562	0			0	-		SignalP-NN(euk) (SIGNALP)
contig_16647	---NA---	533	0			0	-		no IPS match
contig_48757	---NA---	532	0			0	-		no IPS match
contig_21428	---NA---	531	0			0	-		tmhmm (TMHMM)
contig_27936	---NA---	505	0			0	-		SignalP-NN(euk) (SIGNALP), tmhmm (TMHMM)
contig_63305	---NA---	494	0			0	-		SignalP-NN(euk) (SIGNALP), tmhmm (TMHMM)
contig_12209	---NA---	490	0			0	-		no IPS match
contig_8904	---NA---	489	0			0	-		no IPS match
contig_26656	---NA---	476	0			0	-		no IPS match
contig_30181	---NA---	469	0			0	-		no IPS match
contig_21970	---NA---	461	0			0	-		no IPS match
contig_16088	---NA---	459	0			0	-		tmhmm (TMHMM)
contig_23946	---NA---	435	0			0	-		no IPS match
contig_36539	---NA---	433	0			0	-		no IPS match
contig_19228	---NA---	431	0			0	-		SignalP-NN(euk) (SIGNALP), tmhmm (TMHMM)
contig_39405	---NA---	430	0			0	-		no IPS match
contig_58732	---NA---	430	0			0	-		no IPS match
contig_27973	---NA---	429	0			0	-		SignalP-NN(euk) (SIGNALP)
contig_55858	---NA---	428	0			0	-		no IPS match
contig_8534	---NA---	424	0			0	-		PS51257 (PROFILE), SignalP-NN(euk) (SIGNALP)
contig_34632	---NA---	414	0			0	-		no IPS match
contig_15343	---NA---	402	0			0	-		SignalP-NN(euk) (SIGNALP), tmhmm (TMHMM)
contig_11172	---NA---	398	0			0	-		no IPS match
contig_17278	---NA---	375	0			0	-		no IPS match
contig_60287	---NA---	375	0			0	-		no IPS match
contig_45252	---NA---	373	0			0	-		tmhmm (TMHMM)
contig_64008	---NA---	363	0			0	-		SignalP-NN(euk) (SIGNALP)
contig_50729	---NA---	361	0			0	-		no IPS match
contig_55548	---NA---	357	0			0	-		SignalP-NN(euk) (SIGNALP)
contig_60824	---NA---	343	0			0	-		SignalP-NN(euk) (SIGNALP)
contig_11273	---NA---	328	0			0	-		no IPS match
contig_10300	---NA---	322	0			0	-		SignalP-NN(euk) (SIGNALP), tmhmm (TMHMM)
contig_21950	---NA---	320	0			0	-		no IPS match
contig_8538	---NA---	300	0			0	-		no IPS match
contig_59352	---NA---	278	0			0	-		no IPS match
contig_63970	---NA---	274	0			0	-		no IPS match
contig_19964	---NA---	274	0			0	-		no IPS match
contig_9677	---NA---	272	0			0	-		no IPS match
contig_18943	---NA---	264	0			0	-		SignalP-NN(euk) (SIGNALP)
contig_12056	---NA---	264	0			0	-		SignalP-NN(euk) (SIGNALP), tmhmm (TMHMM)
contig_11513	---NA---	247	0			0	-		no IPS match
contig_11075	---NA---	247	0			0	-		SignalP-NN(euk) (SIGNALP), tmhmm (TMHMM)
contig_16506	---NA---	246	0			0	-		SignalP-NN(euk) (SIGNALP), tmhmm (TMHMM)
contig_31377	---NA---	243	0			0	-		no IPS match
contig_40390	---NA---	243	0			0	-		SignalP-NN(euk) (SIGNALP), tmhmm (TMHMM)
contig_27282	---NA---	228	0			0	-		SignalP-NN(euk) (SIGNALP), tmhmm (TMHMM)
contig_16324	---NA---	227	0			0	-		SignalP-NN(euk) (SIGNALP)
contig_24033	---NA---	225	0			0	-		no IPS match
contig_32245	---NA---	220	0			0	-		SignalP-NN(euk) (SIGNALP)
contig_50558	---NA---	215	0			0	-		no IPS match
contig_36140	---NA---	214	0			0	-		no IPS match
contig_28865	---NA---	208	0			0	-		no IPS match
contig_22808	---NA---	203	0			0	-		no IPS match
contig_27440	---NA---	195	0			0	-		SignalP-NN(euk) (SIGNALP)
contig_43419	---NA---	193	0			0	-		no IPS match
contig_25988	---NA---	184	0			0	-		SignalP-NN(euk) (SIGNALP)
contig_9678	---NA---	184	0			0	-		SignalP-NN(euk) (SIGNALP)
contig_45506	---NA---	181	0			0	-		SignalP-NN(euk) (SIGNALP)
contig_40231	---NA---	180	0			0	-		no IPS match
contig_46111	---NA---	176	0			0	-		no IPS match
contig_22241	---NA---	167	0			0	-		no IPS match
contig_23174	---NA---	161	0			0	-		no IPS match
contig_27861	---NA---	150	0			0	-		no IPS match
contig_19215	52 kda repressor of the inhibitor of the protein kinase-like	2079	20	0	0.6225	2	F:protein dimerization activity; F:nucleic acid binding	-	IPR008906 (PFAM); IPR012337 (SUPERFAMILY); PTHR11697 (PANTHER), PTHR11697:SF8 (PANTHER)
contig_13009	PREDICTED: hypothetical protein LOC100158947	1000	1	1.16939e-08	0.87	0	-		no IPS match
contig_32623	PREDICTED: hypothetical protein LOC100159048	240	3	6.98548e-19	0.7667	0	-		SignalP-NN(euk) (SIGNALP), tmhmm (TMHMM)
contig_2573	PREDICTED: hypothetical protein LOC100159177	4265	1	1.42867e-138	0.65	0	-		IPR009011 (SUPERFAMILY)
contig_17068	PREDICTED: hypothetical protein LOC100160459	656	20	1.87308e-108	0.6805	0	-		PR01217 (PRINTS), PTHR19376 (PANTHER), PTHR19376:SF9 (PANTHER)
contig_9957	PREDICTED: hypothetical protein LOC100161410	833	2	2.67804e-08	0.865	0	-		PR00021 (PRINTS)
contig_10475	PREDICTED: hypothetical protein LOC100161742	1537	2	4.72045e-48	0.625	1	F:protein binding	-	IPR002350 (PFAM); G3DSA:3.30.60.30 (GENE3D), PTHR21418 (PANTHER), PTHR21418:SF0 (PANTHER), SSF100895 (SUPERFAMILY)
contig_10874	PREDICTED: hypothetical protein LOC100161742	250	1	5.42459e-15	0.78	0	-		SignalP-NN(euk) (SIGNALP)
contig_14753	PREDICTED: hypothetical protein LOC100162393	354	1	5.33811e-16	0.74	0	-		no IPS match
contig_4141	PREDICTED: hypothetical protein LOC100162393	206	1	0.000652028	0.74	0	-		no IPS match
contig_7933	PREDICTED: hypothetical protein LOC100163122 isoform 1	427	1	2.87803e-75	0.89	0	-		SignalP-NN(euk) (SIGNALP)
contig_4332	PREDICTED: hypothetical protein LOC100163566	999	1	8.84023e-10	0.91	2	F:calcium ion binding; F:calcium-dependent phospholipid binding	-	IPR001464 (PANTHER); PTHR10502:SF58 (PANTHER)
contig_1169	PREDICTED: hypothetical protein LOC100163829 isoform 2	2327	2	8.31084e-127	0.79	0	-		no IPS match
contig_3724	PREDICTED: hypothetical protein LOC100163923 isoform 1	1201	1	2.8792e-86	0.92	0	-		SignalP-NN(euk) (SIGNALP), tmhmm (TMHMM)
contig_32873	PREDICTED: hypothetical protein LOC100164783	1501	1	3.81835e-117	0.75	0	-		SignalP-NN(euk) (SIGNALP), tmhmm (TMHMM)
contig_1758	PREDICTED: hypothetical protein LOC100164948	550	1	5.66476e-80	0.85	0	-		tmhmm (TMHMM)
contig_15735	PREDICTED: hypothetical protein LOC100165045 isoform 1	1249	1	1.42039e-171	0.98	1	F:DNA binding	-	IPR004210 (PROFILE); tmhmm (TMHMM)
contig_4721	PREDICTED: hypothetical protein LOC100165413	3287	20	0	0.564	0	-		IPR018713 (PFAM); tmhmm (TMHMM)
contig_1206	PREDICTED: hypothetical protein LOC100166678	1214	1	4.27655e-121	0.82	0	-		SignalP-NN(euk) (SIGNALP)
contig_7007	PREDICTED: hypothetical protein LOC100166950	487	4	3.89712e-43	0.825	0	-		SignalP-NN(euk) (SIGNALP)
contig_12256	PREDICTED: hypothetical protein LOC100167426 isoform 1	1550	3	0	0.9433	0	-		no IPS match
contig_2021	PREDICTED: hypothetical protein LOC100167736	284	4	6.86093e-07	0.945	0	-		SignalP-NN(euk) (SIGNALP)
contig_38531	PREDICTED: hypothetical protein LOC100168953	2086	9	0	0.5711	0	-		IPR011993 (G3DSA:2.30.29.GENE3D)
contig_26649	PREDICTED: hypothetical protein LOC100568615	2537	1	1.52582e-155	0.81	0	-		SignalP-NN(euk) (SIGNALP)
contig_16241	PREDICTED: hypothetical protein LOC100568915	548	1	8.72234e-27	0.9	0	-		no IPS match
contig_4384	PREDICTED: hypothetical protein LOC100569593	4144	1	1.87451e-27	0.56	0	-		SignalP-NN(euk) (SIGNALP), tmhmm (TMHMM)
contig_20608	PREDICTED: hypothetical protein LOC100569748	843	1	4.80381e-104	0.94	0	-		tmhmm (TMHMM)
contig_7802	PREDICTED: hypothetical protein LOC100570509 isoform 1	1042	4	7.07275e-11	0.51	0	-		IPR009009 (PFAM); SignalP-NN(euk) (SIGNALP), tmhmm (TMHMM)
contig_20445	PREDICTED: hypothetical protein LOC100571620	166	2	3.62701e-07	0.81	0	-		SignalP-NN(euk) (SIGNALP), tmhmm (TMHMM)
contig_27396	PREDICTED: hypothetical protein LOC100571995	1525	1	1.7996e-60	0.55	0	-		SignalP-NN(euk) (SIGNALP), tmhmm (TMHMM)
contig_3388	PREDICTED: hypothetical protein LOC100572792	1536	1	2.06321e-72	0.55	0	-		no IPS match
contig_12493	PREDICTED: hypothetical protein LOC100573825	594	4	9.64101e-25	0.8175	0	-		SignalP-NN(euk) (SIGNALP), tmhmm (TMHMM)
contig_18843	PREDICTED: hypothetical protein LOC100574096	989	1	4.708e-97	0.82	2	F:neuropeptide hormone activity; P:neuropeptide signaling pathway	-	IPR001484 (PROSITE); SignalP-NN(euk) (SIGNALP), tmhmm (TMHMM)
contig_9081	PREDICTED: hypothetical protein LOC100574390	311	5	2.16463e-13	0.764	0	-		SignalP-NN(euk) (SIGNALP)
contig_8590	PREDICTED: hypothetical protein LOC100574418	588	1	2.87243e-05	0.75	0	-		no IPS match
contig_9879	PREDICTED: hypothetical protein LOC100575275	2639	3	2.21724e-98	0.8133	0	-		tmhmm (TMHMM)
contig_4582	PREDICTED: hypothetical protein LOC100575897 isoform 1	612	1	1.08742e-83	0.94	0	-		no IPS match
contig_5429	PREDICTED: hypothetical protein LOC100575920	2733	2	6.47968e-35	0.575	0	-		no IPS match
contig_9668	PREDICTED: hypothetical protein LOC100575920	1515	2	2.51031e-96	0.73	0	-		SignalP-NN(euk) (SIGNALP), tmhmm (TMHMM)
contig_6469	PREDICTED: hypothetical protein LOC100576032	329	19	6.10977e-20	0.8937	0	-		no IPS match
contig_898	PREDICTED: hypothetical protein LOC100576032	258	14	3.00369e-13	0.8693	0	-		no IPS match
contig_19557	PREDICTED: hypothetical protein LOC100576032	223	18	9.41567e-22	0.9222	0	-		no IPS match
contig_19120	PREDICTED: similar to AGAP009638-PA	2945	20	0	0.5405	0	-		PTHR19376 (PANTHER), PTHR19376:SF9 (PANTHER)
contig_3888	PREDICTED: titin-like	1082	1	1.95863e-36	0.59	0	-		no IPS match
contig_9851	abc transporter g family member 20-like	3815	20	0	0.7465	4	P:transport; F:ATPase activity, coupled to transmembrane movement of substances; C:ATP-binding cassette (ABC) transporter complex; F:ATP binding	-	IPR000412 (PROFILE); IPR003439 (PFAM); IPR003593 (SMART); IPR017871 (PROSITE); IPR027417 (SUPERFAMILY); G3DSA:3.40.50.300 (GENE3D), PTHR24220 (PANTHER), PTHR24220:SF194 (PANTHER), PF12698 (PFAM), tmhmm (TMHMM)
contig_1566	abc transporter g family member 20-like	2450	20	0	0.552	3	P:cellular process; F:ATP binding; F:ATPase activity	EC:3.6.1.3	IPR003439 (PROFILE); IPR003593 (SMART); IPR017871 (PROSITE); IPR027417 (SUPERFAMILY); G3DSA:3.40.50.300 (GENE3D), PTHR24220 (PANTHER), PTHR24220:SF194 (PANTHER), PF12698 (PFAM), PF13304 (PFAM), tmhmm (TMHMM)
contig_10797	abc transporter g family member 23-like	870	20	1.31093e-131	0.5775	0	-		PF12698 (PFAM), SignalP-NN(euk) (SIGNALP), tmhmm (TMHMM)
contig_24607	abc transporter g family member 23-like	518	20	3.97839e-35	0.683	2	F:GTPase activity; F:GTP binding	-	IPR004881 (PFAM); IPR027417 (SUPERFAMILY); G3DSA:3.40.50.300 (GENE3D), PTHR24220 (PANTHER), PTHR24220:SF194 (PANTHER)
contig_21800	abc transporter g family member 23-like	475	20	5.17116e-82	0.715	2	F:ATPase activity; F:ATP binding	EC:3.6.1.3	IPR003439 (PFAM); IPR027417 (SUPERFAMILY); G3DSA:3.40.50.300 (GENE3D), PTHR24220 (PANTHER), PTHR24220:SF194 (PANTHER)
contig_10798	abc transporter g family member 23-like	293	10	5.99552e-30	0.696	0	-		tmhmm (TMHMM)
contig_8129	acetyl-coenzyme a transporter 1-like	2630	20	0	0.7115	3	P:acetyl-CoA transport; C:integral to membrane; F:acetyl-CoA transporter activity		SignalP-NN(euk) (SIGNALP)
contig_17152	acetyl-coenzyme a transporter 1-like	1590	20	3.80783e-179	0.7645	0	-		no IPS match
contig_25055	acetyl-coenzyme a transporter 1-like	342	20	7.28561e-17	0.693	3	P:acetyl-CoA transport; C:integral to membrane; F:acetyl-CoA transporter activity		tmhmm (TMHMM)
contig_23787	acetyl-coenzyme a transporter 1-like	184	17	8.4992e-17	0.7512	3	F:acetyl-CoA transporter activity; C:integral to membrane; P:acetyl-CoA transport	-	IPR024371 (PTHR12778:PANTHER); PTHR12778 (PANTHER), SignalP-NN(euk) (SIGNALP), tmhmm (TMHMM)
contig_3377	alcohol dehydrogenase	1560	20	0	0.721	8	F:alcohol dehydrogenase (NADP+) activity; P:wing disc development; P:chaeta development; P:oxidation-reduction process; P:gluconeogenesis; P:glycolysis; P:caprolactam catabolic process; P:glycerolipid metabolic process	EC:1.1.1.2	IPR001395 (PANTHER); IPR018170 (PROSITE); IPR020471 (PRINTS); IPR023210 (G3DSA:3.20.20.GENE3D); PTHR11732:SF34 (PANTHER)
contig_16285	alpha-tocopherol transfer	1924	20	0	0.809	5	F:hydrolase activity; C:intracellular; F:vitamin E binding; P:transport; F:transporter activity	-	IPR001071 (PRINTS); IPR001251 (G3DSA:3.40.525.GENE3D); IPR011074 (SUPERFAMILY); PTHR10174 (PANTHER), PTHR10174:SF33 (PANTHER)
contig_11474	alpha-tocopherol transfer	1403	20	0	0.6605	3	F:transporter activity; C:intracellular; P:transport	-	IPR001071 (PRINTS); IPR001251 (G3DSA:3.40.525.GENE3D); IPR011074 (PFAM); PTHR10174 (PANTHER), PTHR10174:SF30 (PANTHER)
contig_164	alpha-tocopherol transfer	1310	20	0	0.58	3	F:transporter activity; C:intracellular; P:transport	-	IPR001071 (PRINTS); IPR001251 (G3DSA:3.40.525.GENE3D); IPR011074 (SUPERFAMILY); PTHR10174 (PANTHER), PTHR10174:SF27 (PANTHER)
contig_6828	alpha-tocopherol transfer	1130	20	0	0.697	4	F:vitamin binding; F:transporter activity; C:intracellular; P:transport	-	IPR001071 (PRINTS); IPR001251 (G3DSA:3.40.525.GENE3D); IPR011074 (PFAM); PTHR23324 (PANTHER), PTHR23324:SF14 (PANTHER)
contig_10648	alpha-tocopherol transfer	681	20	1.22975e-55	0.5955	0	-		PTHR23324 (PANTHER), PTHR23324:SF10 (PANTHER)
contig_11933	amino acid transporter	2604	20	0	0.5945	4	C:integral to membrane; C:membrane; F:amino acid transmembrane transporter activity; P:amino acid transmembrane transport		IPR013057 (PFAM); PTHR22950 (PANTHER), SignalP-NN(euk) (SIGNALP), tmhmm (TMHMM)
contig_27048	amp dependent coa ligase	1525	20	0	0.67	3	C:microtubule associated complex; F:catalytic activity; P:metabolic process	-	IPR000873 (PFAM); IPR020845 (PROSITE); G3DSA:2.30.38.10 (GENE3D), G3DSA:3.30.300.30 (GENE3D), G3DSA:3.40.50.980 (GENE3D), PTHR24095 (PANTHER), PTHR24095:SF17 (PANTHER), SSF56801 (SUPERFAMILY)
contig_15004	angiotensin-converting enzyme-like	2560	20	0	0.7885	5	C:integral to membrane; F:metallopeptidase activity; P:proteolysis; F:peptidyl-dipeptidase activity; F:carboxypeptidase activity	EC:3.4.15.0	IPR001548 (PRINTS); SignalP-NN(euk) (SIGNALP), SSF55486 (SUPERFAMILY)
contig_38386	angiotensin-converting enzyme-like	885	20	1.50172e-68	0.6085	4	P:proteolysis; F:metallopeptidase activity; F:peptidyl-dipeptidase activity; C:membrane	EC:3.4.15.0	IPR001548 (PANTHER); PTHR10514:SF16 (PANTHER), SSF55486 (SUPERFAMILY)
contig_7402	annexin ix cg5730-pc	1607	20	0	0.818	4	F:actin binding; F:calcium-dependent phospholipid binding; F:calcium ion binding; P:wing disc dorsal/ventral pattern formation	-	IPR001464 (PRINTS); IPR018252 (PROSITE); IPR018502 (G3DSA:1.10.220.GENE3D); PTHR10502:SF24 (PANTHER)
contig_12750	aromatic-l-amino-acid decarboxylase-like	635	20	1.01302e-122	0.789	3	F:pyridoxal phosphate binding; F:carboxy-lyase activity; P:cellular amino acid metabolic process	EC:4.1.1.0	IPR002129 (PFAM); IPR010977 (PRINTS); IPR015421 (G3DSA:3.40.640.GENE3D); IPR015424 (SUPERFAMILY); G3DSA:1.20.1340.10 (GENE3D), PTHR11999 (PANTHER), PTHR11999:SF11 (PANTHER)
contig_8597	asparagine synthetase	2187	20	0	0.736	5	P:asparagine biosynthetic process; F:nucleotide binding; F:asparagine synthase (glutamine-hydrolyzing) activity; P:alanine metabolic process; P:aspartate metabolic process	EC:6.3.5.4	IPR000583 (PFAM); IPR001962 (PFAM); IPR006426 (PIR); IPR014729 (G3DSA:3.40.50.GENE3D); IPR017932 (PROFILE); G3DSA:3.60.20.10 (GENE3D), PTHR11772 (PANTHER), SSF52402 (SUPERFAMILY), SSF56235 (SUPERFAMILY)
contig_6659	atp-binding cassette sub-family d member 2-like	2201	20	0	0.732	5	F:ATPase activity, coupled to transmembrane movement of substances; C:ATP-binding cassette (ABC) transporter complex; F:ATP binding; C:integral to membrane; P:transmembrane transport	-	IPR010509 (PFAM); IPR011527 (SUPERFAMILY); IPR017940 (PROFILE); IPR027417 (SUPERFAMILY); G3DSA:3.40.50.300 (GENE3D), PTHR11384 (PANTHER), PTHR11384:SF12 (PANTHER), PS51257 (PROFILE), tmhmm (TMHMM)
contig_38300	atp-binding cassette sub-family g member 1-like	1054	20	3.95234e-145	0.7485	4	F:ATPase activity, coupled to transmembrane movement of substances; F:ATP binding; C:integral to membrane; P:transport	-	IPR003439 (PFAM); IPR017871 (PROSITE); IPR020064 (PTHR19241:PANTHER); IPR027417 (SUPERFAMILY); G3DSA:3.40.50.300 (GENE3D), PTHR19241 (PANTHER)
contig_7807	atp-binding cassette sub-family g member 4-like	439	20	2.48875e-94	0.8315	9	F:organic phosphonate transmembrane-transporting ATPase activity; C:integral to membrane; P:ATP catabolic process; C:ATP-binding cassette (ABC) transporter complex; F:ATP binding; F:GTPase activity; F:GTP binding; P:organic phosphonate transport; P:organophosphate ester transport	EC:3.6.3.28	IPR004881 (PFAM); IPR020064 (PTHR19241:PANTHER); IPR027417 (SUPERFAMILY); G3DSA:3.40.50.300 (GENE3D), PTHR19241 (PANTHER)
contig_15965	atp-binding cassette sub-family g member 4-like isoform 1	483	1	6.15042e-15	0.97	0	-		no IPS match
contig_6344	bel12_ag transposon polyprotein	4981	20	1.42132e-144	0.574	6	F:nucleic acid binding; P:DNA integration; F:zinc ion binding; F:RNA binding; P:RNA-dependent DNA replication; F:RNA-directed DNA polymerase activity		IPR005312 (PFAM); IPR008737 (PFAM); PTHR22954 (PANTHER), PTHR22954:SF0 (PANTHER)
contig_8412	bifunctional 3 -phosphoadenosine 5 -phosphosulfate synthase-like	1510	20	0	0.842	3	F:sulfate adenylyltransferase (ATP) activity; P:purine nucleobase metabolic process; P:sulfur compound metabolic process	EC:2.7.7.4	IPR014729 (G3DSA:3.40.50.GENE3D); IPR015947 (SUPERFAMILY); IPR024951 (PFAM); IPR025980 (PFAM); G3DSA:3.10.400.10 (GENE3D), PTHR11055 (PANTHER), PTHR11055:SF1 (PANTHER), SSF52374 (SUPERFAMILY)
contig_1509	branched-chain amino acid aminotransferase	1008	20	2.66335e-39	0.733	10	F:branched-chain-amino-acid transaminase activity; C:mitochondrion; P:alpha-amino acid biosynthetic process; P:isoleucine catabolic process; P:leucine catabolic process; P:valine catabolic process; P:isoleucine biosynthetic process; P:leucine biosynthetic process; P:valine biosynthetic process; P:pantothenate biosynthetic process	EC:2.6.1.42	IPR001544 (PANTHER); IPR005786 (PTHR11825:PANTHER); G3DSA:3.20.10.10 (GENE3D)
contig_8637	branched-chain-amino-acid cytosolic-like	1225	20	0	0.722	9	F:branched-chain-amino-acid transaminase activity; P:alpha-amino acid biosynthetic process; P:isoleucine catabolic process; P:leucine catabolic process; P:valine catabolic process; P:isoleucine biosynthetic process; P:leucine biosynthetic process; P:valine biosynthetic process; P:pantothenate biosynthetic process	EC:2.6.1.42	IPR001544 (PANTHER); IPR005786 (PIR); IPR018300 (PROSITE); G3DSA:3.20.10.10 (GENE3D), G3DSA:3.30.470.10 (GENE3D)
contig_8346	c-type lectin 5 precursor	1876	20	2.43362e-163	0.824	1	F:carbohydrate binding	-	no IPS match
contig_507	calcium calmodulin-dependent protein kinase kinase 2-like	2244	20	0	0.7105	5	P:phosphorylation; F:ion binding; F:protein serine/threonine kinase activity; F:nucleotide binding; P:serine family amino acid metabolic process	EC:2.7.11.0	no IPS match
contig_1326	calcium release-activated calcium channel protein 1-like	2135	20	0	0.813	5	F:electron carrier activity; F:cytochrome-c oxidase activity; C:integral to membrane; F:copper ion binding; P:electron transport chain		IPR012446 (PFAM); PTHR31501 (PANTHER), tmhmm (TMHMM)
contig_10264	carbonic anhydrase 2-like	864	20	2.22637e-88	0.6605	4	F:carbonate dehydratase activity; P:one-carbon metabolic process; F:zinc ion binding; P:nitrogen compound metabolic process	EC:4.2.1.1	IPR001148 (G3DSA:3.10.200.GENE3D); IPR018338 (PROSITE); IPR018436 (PTHR18952:PANTHER); IPR023561 (PANTHER)
contig_8983	cg15080 cg15080-pa	5702	20	0	0.7095	0	-		PTHR10900 (PANTHER), PTHR10900:SF17 (PANTHER), SignalP-NN(euk) (SIGNALP)
contig_403	cg15449 cg15449-pa	300	20	3.49549e-32	0.659	0	-		SignalP-NN(euk) (SIGNALP), tmhmm (TMHMM)
contig_9186	cg17111 cg17111-pa	2924	20	0	0.4945	0	-		IPR001507 (PFAM); IPR003014 (PFAM); IPR003609 (SMART); PTHR22907 (PANTHER), PTHR22907:SF0 (PANTHER), SignalP-NN(euk) (SIGNALP), tmhmm (TMHMM), SSF57414 (SUPERFAMILY)
contig_4180	choline ethanolamine kinase-like	2304	20	1.48956e-145	0.6465	16	P:CDP-choline pathway; F:choline kinase activity; F:cholinesterase activity; P:regulation of pH; C:basolateral plasma membrane; F:hydrolase activity, acting on acid anhydrides, catalyzing transmembrane movement of substances; P:phosphorylation; F:ion binding; P:cation transport; F:small molecule binding; P:potassium ion homeostasis; F:protein homodimerization activity; F:cation transmembrane tran…	EC:2.7.1.32; EC:3.1.1.8; EC:3.6.3.0	IPR011009 (SUPERFAMILY); IPR026712 (PANTHER); G3DSA:3.90.1200.10 (GENE3D), PF01633 (PFAM)
contig_17116	choline ethanolamine kinase-like	731	1	9.73976e-47	0.97	0	-		G3DSA:3.10.450.110 (GENE3D)
contig_3449	choline ethanolamine kinase-like	218	20	8.03752e-42	0.8405	0	-		tmhmm (TMHMM)
contig_29572	circadian clock-controlled	1192	20	7.9894e-64	0.6495	2	C:extracellular space; P:multicellular organism reproduction	-	IPR010562 (PFAM); PTHR11008 (PANTHER), PTHR11008:SF9 (PANTHER), SignalP-NN(euk) (SIGNALP)
contig_5435	cral trio domain-containing protein	1575	20	0	0.56	3	F:transporter activity; C:intracellular; P:transport	-	IPR001071 (PRINTS); IPR001251 (G3DSA:3.40.525.GENE3D); IPR011074 (SUPERFAMILY); PTHR10174 (PANTHER), PTHR10174:SF27 (PANTHER)
contig_38176	cuticle protein	824	20	1.81606e-107	0.819	1	F:structural constituent of cuticle	-	IPR000618 (PRINTS); PTHR12236 (PANTHER), PTHR12236:SF0 (PANTHER), SignalP-NN(euk) (SIGNALP), tmhmm (TMHMM)
contig_6134	cuticular protein 17 precursor	331	20	2.22087e-39	0.9705	1	F:structural constituent of cuticle	-	IPR000618 (PRINTS); PTHR12236 (PANTHER), PTHR12236:SF0 (PANTHER)
contig_6135	cuticular protein 28 precursor	708	20	6.08561e-31	0.902	1	F:structural constituent of cuticle	-	IPR000618 (PRINTS); PTHR12236 (PANTHER), PTHR12236:SF0 (PANTHER)
contig_7767	cuticular protein 7	279	20	2.88355e-33	0.9185	1	F:structural constituent of cuticle	-	IPR000618 (PRINTS); PTHR12236 (PANTHER), PTHR12236:SF0 (PANTHER)
contig_11294	cuticular protein isoform a	1208	20	3.06161e-171	0.7505	1	F:structural constituent of cuticle	-	IPR000618 (PFAM); PTHR10380 (PANTHER), PTHR10380:SF3 (PANTHER), SignalP-NN(euk) (SIGNALP), tmhmm (TMHMM)
contig_4142	cuticular protein precursor	1013	20	3.85705e-79	0.7185	1	F:structural constituent of cuticle	-	IPR000618 (PFAM); PTHR10380 (PANTHER), PTHR10380:SF24 (PANTHER)
contig_16826	cuticular protein precursor	450	20	7.60643e-41	0.7705	1	F:structural constituent of cuticle	-	no IPS match
contig_9694	cytochrome p450 18a1-like	2146	20	0	0.7025	11	P:chorion-containing eggshell formation; P:ecdysteroid catabolic process; P:imaginal disc-derived leg morphogenesis; F:oxidoreductase activity, acting on paired donors, with incorporation or reduction of molecular oxygen, reduced flavin or flavoprotein as one donor, and incorporation of one atom of oxygen; P:pupation; P:prepupal development; F:steroid hydroxylase activity; F:electron carrier acti…	EC:1.14.14.0	IPR001128 (PRINTS); IPR002401 (PRINTS); IPR017972 (PROSITE); PTHR24300 (PANTHER), SignalP-NN(euk) (SIGNALP), tmhmm (TMHMM)
contig_11996	cytochrome p450 4c1-like	1646	20	0	0.6765	4	F:electron carrier activity; F:heme binding; P:oxidation-reduction process; P:electron transport	-	IPR001128 (PRINTS); IPR002401 (PRINTS); IPR017972 (PROSITE); PTHR24290 (PANTHER), SignalP-NN(euk) (SIGNALP)
contig_16409	cytochrome p450 4c1-like	707	5	8.19547e-41	0.736	4	F:electron carrier activity; F:heme binding; P:oxidation-reduction process; P:electron transport	-	IPR001128 (G3DSA:1.10.630.GENE3D); SignalP-NN(euk) (SIGNALP), tmhmm (TMHMM)
contig_4861	cytochrome p450 4v2-like	2302	20	0	0.6605	0	-		tmhmm (TMHMM)
contig_16027	cytochrome p450 4v2-like	1738	20	0	0.6705	1	P:fatty acid omega-oxidation	-	no IPS match
contig_4703	dynein heavy chain axonemal	6063	20	0	0.7765	8	F:microtubule motor activity; C:axonemal dynein complex; P:ATP catabolic process; P:ciliary or bacterial-type flagellar motility; F:ATP binding; P:microtubule-based movement; F:ATPase activity; C:microtubule	EC:3.6.1.3	IPR004273 (PFAM); IPR024317 (PFAM); IPR024743 (PFAM); IPR026977 (PTHR10676:PANTHER); IPR026983 (PANTHER); IPR027417 (SUPERFAMILY); G3DSA:3.40.50.300 (GENE3D), PF12781 (PFAM)
contig_22976	dynein heavy chain axonemal	1964	20	0	0.6285	6	P:ciliary or bacterial-type flagellar motility; F:microtubule motor activity; C:axonemal dynein complex; F:ATPase activity; P:microtubule-based movement; C:microtubule	EC:3.6.1.3	IPR013602 (PFAM); IPR026977 (PTHR10676:PANTHER); IPR026983 (PANTHER); tmhmm (TMHMM)
contig_54128	dynein heavy chain axonemal	805	20	7.15653e-146	0.844	10	F:microtubule motor activity; C:axonemal dynein complex; C:microtubule; P:ATP catabolic process; P:ciliary or bacterial-type flagellar motility; F:ATP binding; C:cilium; P:microtubule-based movement; F:ATPase activity; C:cytoplasm	EC:3.6.1.3	IPR026983 (PANTHER); IPR027417 (SUPERFAMILY); G3DSA:3.40.50.300 (GENE3D), PF12774 (PFAM)
contig_19523	ejaculatory bulb-specific protein 3-like precursor	269	17	7.55155e-21	0.7059	0	-		IPR005055 (G3DSA:1.10.2080.GENE3D); SignalP-NN(euk) (SIGNALP), tmhmm (TMHMM)
contig_9480	elongation of very long chain fatty acids protein 4-like	1389	20	2.44891e-163	0.6815	7	P:meiosis II cytokinesis; P:meiosis I cytokinesis; P:meiotic spindle organization; P:spindle assembly; P:male meiosis cytokinesis; P:cytokinesis, actomyosin contractile ring assembly; C:integral to membrane	-	IPR002076 (PANTHER); tmhmm (TMHMM)
contig_7851	elongation of very long chain fatty acids protein aael008004-like	1741	20	9.3865e-149	0.778	1	C:integral to membrane	-	IPR002076 (PANTHER); tmhmm (TMHMM)
contig_13632	endocuticle structural glycoprotein bd-	866	20	3.21994e-80	0.6725	1	F:structural constituent of cuticle	-	IPR000618 (PRINTS); PTHR10380 (PANTHER), PTHR10380:SF19 (PANTHER)
contig_11082	endothelin-converting enzyme 1-like	2294	20	0	0.575	2	F:metalloendopeptidase activity; P:proteolysis	EC:3.4.24.0	IPR000718 (PANTHER); IPR008753 (PFAM); IPR018497 (PRINTS); IPR024079 (G3DSA:3.40.390.GENE3D); SSF55486 (SUPERFAMILY)
contig_3927	enhancer of split mbeta	1276	20	6.80222e-84	0.699	7	P:regulation of transcription, DNA-dependent; P:cellular protein modification process; F:DNA binding; F:protein dimerization activity; F:tubulin-tyrosine ligase activity; C:nucleus; P:tyrosine metabolic process	EC:6.3.2.25	IPR003650 (PFAM); IPR011598 (G3DSA:4.10.280.GENE3D); IPR018352 (SMART); PTHR10985 (PANTHER)
contig_9900	enzymatic polyprotein endonuclease reverse	5048	20	0	0.6205	5	F:nucleotidyltransferase activity; F:nucleic acid binding; P:DNA metabolic process; P:cellular macromolecule biosynthetic process; F:hydrolase activity	EC:2.7.7.0	no IPS match
contig_20956	estradiol 17-beta-dehydrogenase 11-like	1551	20	0	0.5835	3	C:lipid particle; P:metabolic process; F:oxidoreductase activity	-	IPR002198 (PRINTS); IPR002347 (PRINTS); IPR016040 (G3DSA:3.40.50.GENE3D); IPR020904 (PROSITE); PTHR24316 (PANTHER), PTHR24316:SF1 (PANTHER), tmhmm (TMHMM), SSF51735 (SUPERFAMILY)
contig_6850	facilitated trehalose transporter tret1-like	2436	20	0	0.5755	3	F:substrate-specific transmembrane transporter activity; P:transmembrane transport; C:integral to membrane	-	IPR003663 (PRINTS); IPR005828 (PFAM); IPR016196 (SUPERFAMILY); IPR020846 (PROFILE); G3DSA:1.20.1250.20 (GENE3D), PTHR24063 (PANTHER), PTHR24063:SF51 (PANTHER), tmhmm (TMHMM)
contig_37499	fatty acid synthase-like	1654	17	0	0.6371	1	P:biosynthetic process	-	IPR001031 (PFAM); G3DSA:3.40.50.1820 (GENE3D), SSF53474 (SUPERFAMILY)
contig_18013	fatty acyl- hydrolase medium chain-like	662	20	1.11842e-132	0.631	1	F:carboxylic ester hydrolase activity	EC:3.1.1.0	IPR002018 (PFAM); IPR019819 (PROSITE); G3DSA:3.40.50.1820 (GENE3D), PTHR11559 (PANTHER), SSF53474 (SUPERFAMILY)
contig_31826	fatty acyl- hydrolase medium chain-like	592	12	1.13719e-34	0.5967	0	-		IPR002018 (PFAM); G3DSA:3.40.50.1820 (GENE3D), PTHR11559 (PANTHER), SignalP-NN(euk) (SIGNALP), SSF53474 (SUPERFAMILY)
contig_4476	fatty acyl- reductase 1	868	20	1.50862e-118	0.7075	3	P:lipid metabolic process; P:cellular metabolic process; F:fatty-acyl-CoA reductase (alcohol-forming) activity	-	IPR013120 (PFAM); IPR016040 (G3DSA:3.40.50.GENE3D); IPR026055 (PANTHER); SSF51735 (SUPERFAMILY)
contig_37575	fatty acyl- reductase 1-like	535	20	1.76151e-68	0.666	1	F:fatty-acyl-CoA reductase (alcohol-forming) activity	-	IPR026055 (PANTHER); PTHR11011:SF6 (PANTHER), SignalP-NN(euk) (SIGNALP), tmhmm (TMHMM)
contig_16399	fatty acyl- reductase cg5065-like	2305	20	0	0.6725	4	F:fatty-acyl-CoA reductase (alcohol-forming) activity; F:nucleotide binding; P:oxidation-reduction process; F:oxidoreductase activity		SignalP-NN(euk) (SIGNALP), tmhmm (TMHMM)
contig_4872	fatty acyl- reductase cg5065-like	2038	20	0	0.7115	1	F:fatty-acyl-CoA reductase (alcohol-forming) activity	-	IPR013120 (PFAM); IPR016040 (G3DSA:3.40.50.GENE3D); IPR026055 (PANTHER); PTHR11011:SF6 (PANTHER), tmhmm (TMHMM), SSF51735 (SUPERFAMILY)
contig_25823	fatty acyl- reductase cg5065-like	416	20	2.23985e-86	0.653	2	F:protein binding; F:fatty-acyl-CoA reductase (alcohol-forming) activity	-	IPR013120 (PFAM); IPR019134 (PFAM); IPR026055 (PANTHER); tmhmm (TMHMM)
contig_6732	forkhead box protein o-like	3143	7	5.73705e-102	0.5043	17	P:regulation of transcription, DNA-dependent; F:sequence-specific DNA binding; F:sequence-specific DNA binding transcription factor activity; F:DNA binding; C:nucleus; C:cytoplasm; P:glucose homeostasis; P:multicellular organismal development; P:negative regulation of cell growth; P:cell differentiation; P:multicellular organismal aging; P:regulation of growth; P:transcription, DNA-dependent; P:n…		no IPS match
contig_10275	forkhead box protein o-like	1242	20	2.62285e-115	0.6635	22	P:determination of adult lifespan; P:cellular response to amino acid starvation; F:RNA polymerase II core promoter proximal region sequence-specific DNA binding transcription factor activity involved in positive regulation of transcription; P:response to DNA damage stimulus; P:negative regulation of multicellular organism growth; P:compound eye morphogenesis; P:regulation of cell growth; P:respon…	-	IPR001766 (PRINTS); IPR011991 (G3DSA:1.10.10.GENE3D); IPR018122 (PROSITE); PTHR11829 (PANTHER), PTHR11829:SF50 (PANTHER), SSF46785 (SUPERFAMILY)
contig_8475	g-protein signalling modulator	1635	20	0	0.8775	4	P:regulation of G-protein coupled receptor protein signaling pathway; P:establishment of mitotic spindle orientation; F:GDP-dissociation inhibitor activity; F:protein binding	-	IPR011990 (G3DSA:1.25.40.GENE3D); IPR013026 (PROFILE); IPR019734 (PFAM); IPR024807 (PTHR10098:PANTHER); PTHR10098 (PANTHER), PF13424 (PFAM), SSF48452 (SUPERFAMILY)
contig_13012	gamma-glutamyltranspeptidase 1-like	702	20	1.16794e-134	0.7335	15	P:lung connective tissue development; F:gamma-glutamyltransferase activity; P:spermatogenesis; P:cellular response to mechanical stimulus; F:metal ion binding; P:positive regulation of cellular process; P:cysteine biosynthetic process; P:regulation of inflammatory response; P:glutathione biosynthetic process; P:regulation of immune system process; C:integral to plasma membrane; F:prenyltransferas…	EC:2.3.2.2	IPR000101 (PRINTS); SSF56235 (SUPERFAMILY)
contig_33146	gamma-tubulin complex component 3	1881	20	0	0.4885	3	C:spindle pole; C:microtubule organizing center; P:microtubule nucleation	-	IPR007259 (PANTHER); IPR015697 (PTHR19302:PANTHER)
contig_16949	gastric triacylglycerol lipase-like	336	20	8.74407e-38	0.633	1	P:lipid metabolic process	-	IPR006693 (PFAM); G3DSA:3.40.50.1820 (GENE3D), PTHR11005 (PANTHER), PTHR11005:SF0 (PANTHER), SignalP-NN(euk) (SIGNALP), tmhmm (TMHMM)
contig_18674	glucose dehydrogenase	1047	20	5.59094e-69	0.736	3	P:single-organism metabolic process; F:oxidoreductase activity, acting on CH-OH group of donors; P:oxidation-reduction process	-	IPR007867 (PFAM); G3DSA:3.30.560.10 (GENE3D), G3DSA:3.50.50.60 (GENE3D), PTHR11552 (PANTHER), PTHR11552:SF10 (PANTHER), SSF51905 (SUPERFAMILY), SSF54373 (SUPERFAMILY)
contig_42728	glucose dehydrogenase	1017	20	1.28242e-91	0.698	3	P:single-organism metabolic process; F:oxidoreductase activity, acting on CH-OH group of donors; P:oxidation-reduction process	-	IPR007867 (PFAM); G3DSA:3.30.560.10 (GENE3D), G3DSA:3.50.50.60 (GENE3D), PTHR11552 (PANTHER), PTHR11552:SF10 (PANTHER), SSF51905 (SUPERFAMILY), SSF54373 (SUPERFAMILY)
contig_60424	glucose dehydrogenase	500	20	2.13509e-106	0.668	2	F:oxidoreductase activity; P:oxidation-reduction process	-	IPR007867 (PFAM); G3DSA:3.30.560.10 (GENE3D), PTHR11552 (PANTHER), PTHR11552:SF10 (PANTHER), SSF54373 (SUPERFAMILY)
contig_20306	glucosylceramidase-like	1317	20	1.75306e-141	0.627	4	F:glucosylceramidase activity; P:carbohydrate metabolic process; P:glycosphingolipid metabolic process; P:nitrogen compound metabolic process	EC:3.2.1.45	IPR001139 (PRINTS); IPR013781 (G3DSA:3.20.20.GENE3D); IPR017853 (SUPERFAMILY); PTHR11069:SF2 (PANTHER), SignalP-NN(euk) (SIGNALP), SSF51011 (SUPERFAMILY)
contig_3571	glutathione s transferase d1	1669	20	4.70445e-142	0.748	4	F:DDT-dehydrochlorinase activity; P:glutathione metabolic process; F:glutathione transferase activity; P:glutathione conjugation reaction	EC:4.5.1.1; EC:2.5.1.18	no IPS match
contig_49128	heat shock 70 kda protein 1b-like	347	19	3.90899e-15	0.9226	37	P:positive regulation of T cell mediated cytotoxicity; F:nucleoside-triphosphatase activity; P:negative regulation of myeloid cell apoptotic process; C:sperm part; F:protein binding involved in protein folding; C:nuclear speck; C:basolateral plasma membrane; F:protein N-terminus binding; F:ADP binding; C:aggresome; C:cytosol; P:negative regulation of cell proliferation; P:mRNA catabolic process; …	EC:3.6.1.15	IPR019651 (PFAM)
contig_19037	heat shock cognate 71 kda	457	20	3.64727e-50	0.971	2	F:ATP binding; P:response to stress	-	IPR013126 (PRINTS); IPR018181 (PROSITE); G3DSA:3.30.30.30 (GENE3D), G3DSA:3.30.420.40 (GENE3D), PTHR19375 (PANTHER), SSF53067 (SUPERFAMILY)
contig_8514	heat shock protein 70	2341	20	0	0.9075	2	F:ATP binding; P:response to stress	-	IPR013126 (PRINTS); IPR018181 (PROSITE); G3DSA:1.20.1270.10 (GENE3D), G3DSA:2.60.34.10 (GENE3D), G3DSA:3.30.30.30 (GENE3D), G3DSA:3.30.420.40 (GENE3D), G3DSA:3.90.640.10 (GENE3D), PTHR19375 (PANTHER), SSF100920 (SUPERFAMILY), SSF100934 (SUPERFAMILY), SSF53067 (SUPERFAMILY)
contig_7196	heat shock protein 70	1982	20	0	0.936	13	C:microtubule associated complex; P:determination of adult lifespan; P:oxidation-reduction process; P:response to starvation; C:mitochondrion; P:protein folding; P:neurogenesis; P:response to methotrexate; P:response to heat; F:ATP binding; F:2-alkenal reductase [NAD(P)] activity; F:unfolded protein binding; C:lipid particle	EC:1.3.1.74	IPR013126 (PRINTS); IPR018181 (PROSITE); G3DSA:2.60.34.10 (GENE3D), G3DSA:3.30.30.30 (GENE3D), G3DSA:3.30.420.40 (GENE3D), G3DSA:3.90.640.10 (GENE3D), PTHR19375 (PANTHER), SSF100920 (SUPERFAMILY), SSF53067 (SUPERFAMILY)
contig_29020	heat shock protein 70	495	20	2.28486e-107	0.934	4	F:2-alkenal reductase [NAD(P)] activity; F:ATP binding; P:response to stress; P:oxidation-reduction process	EC:1.3.1.74	tmhmm (TMHMM)
contig_12137	heat shock protein 70 b2	1370	20	0	0.9325	2	F:ATP binding; P:response to stress	-	IPR013126 (PRINTS); IPR018181 (PROSITE); G3DSA:2.60.34.10 (GENE3D), G3DSA:3.30.420.40 (GENE3D), G3DSA:3.90.640.10 (GENE3D), PTHR19375 (PANTHER), SSF100920 (SUPERFAMILY), SSF100934 (SUPERFAMILY), SSF53067 (SUPERFAMILY)
contig_7197	heat shock protein 70 b2	1325	20	0	0.9345	4	F:2-alkenal reductase [NAD(P)] activity; F:ATP binding; P:response to stress; P:oxidation-reduction process	EC:1.3.1.74	IPR013126 (PRINTS); IPR018181 (PROSITE); G3DSA:2.60.34.10 (GENE3D), G3DSA:3.30.420.40 (GENE3D), G3DSA:3.90.640.10 (GENE3D), PTHR19375 (PANTHER), SSF100920 (SUPERFAMILY), SSF100934 (SUPERFAMILY), SSF53067 (SUPERFAMILY)
contig_11634	heat shock protein 70 b2-like	1462	20	0	0.882	4	F:2-alkenal reductase [NAD(P)] activity; F:ATP binding; P:response to stress; P:oxidation-reduction process	EC:1.3.1.74	IPR013126 (PRINTS); IPR018181 (PROSITE); G3DSA:1.20.1270.10 (GENE3D), G3DSA:2.60.34.10 (GENE3D), G3DSA:3.30.420.40 (GENE3D), G3DSA:3.90.640.10 (GENE3D), PTHR19375 (PANTHER), SSF100920 (SUPERFAMILY), SSF100934 (SUPERFAMILY), SSF53067 (SUPERFAMILY)
contig_57301	heat shock protein 70 b2-like	245	20	2.54224e-46	0.9265	4	F:2-alkenal reductase [NAD(P)] activity; F:ATP binding; P:response to stress; P:oxidation-reduction process	EC:1.3.1.74	SignalP-NN(euk) (SIGNALP)
contig_17439	hexokinase type 2-like isoform 1	526	20	2.39189e-120	0.836	13	P:flight; P:phosphorylation; F:ATP binding; P:glycolysis; F:hexokinase activity; P:starch metabolic process; P:sucrose metabolic process; P:fructose metabolic process; P:galactose metabolic process; P:mannose metabolic process; P:amino sugar metabolic process; P:gluconeogenesis; P:streptomycin biosynthetic process	EC:2.7.1.1	IPR001312 (PRINTS); IPR019807 (PROSITE); IPR022672 (PFAM); G3DSA:3.30.420.40 (GENE3D), SSF53067 (SUPERFAMILY)
contig_7020	hexokinase type 2-like isoform 2	749	20	7.13953e-161	0.825	12	P:flight; F:ATP binding; P:glycolysis; F:hexokinase activity; P:starch metabolic process; P:sucrose metabolic process; P:fructose metabolic process; P:galactose metabolic process; P:mannose metabolic process; P:amino sugar metabolic process; P:gluconeogenesis; P:streptomycin biosynthetic process	EC:2.7.1.1	IPR001312 (PRINTS); IPR022673 (PFAM); G3DSA:3.40.367.20 (GENE3D), SSF53067 (SUPERFAMILY)
contig_17440	hexokinase type 2-like isoform 2	406	2	1.32721e-17	1	0	-		no IPS match
contig_35007	high affinity nuclear juvenile hormone binding	1156	20	2.22611e-154	0.6525	1	C:extracellular space		IPR010562 (PFAM); PTHR11008 (PANTHER), PTHR11008:SF9 (PANTHER)
contig_6976	hydroxymethylglutaryl- mitochondrial-like	1658	20	0	0.8185	17	C:microtubule associated complex; C:peroxisome; C:mitochondrial inner membrane; F:manganese ion binding; F:hydroxymethylglutaryl-CoA lyase activity; F:receptor binding; P:protein tetramerization; P:mitochondrion organization; F:magnesium ion binding; C:mitochondrial matrix; F:protein homodimerization activity; P:ketone body biosynthetic process; P:embryo development; P:isoleucine catabolic proces…	EC:4.1.3.4	IPR000138 (PROSITE); IPR000891 (PFAM); IPR013785 (G3DSA:3.20.20.GENE3D); IPR027167 (PTHR10277:PANTHER); PTHR10277 (PANTHER), SSF51569 (SUPERFAMILY)
contig_9375	inactive hydroxysteroid dehydrogenase-like protein 1-like	1463	20	0	0.713	4	P:Golgi organization; P:negative regulation of cell proliferation; P:phagocytosis, engulfment; C:endoplasmic reticulum	-	no IPS match
contig_3731	inorganic phosphate cotransporter-like	1517	20	0	0.7145	2	C:integral to membrane; P:transmembrane transport	-	IPR011701 (PFAM); IPR016196 (SUPERFAMILY); IPR020846 (PROFILE); G3DSA:1.20.1250.20 (GENE3D), PTHR11662 (PANTHER), PTHR11662:SF30 (PANTHER), SignalP-NN(euk) (SIGNALP), tmhmm (TMHMM)
contig_4323	inositol oxygenase-like	2011	20	0	0.801	5	C:cytoplasm; F:iron ion binding; P:inositol catabolic process; F:inositol oxygenase activity; P:oxidation-reduction process	EC:1.13.99.1	IPR007828 (PANTHER); SSF109604 (SUPERFAMILY)
contig_8417	inositol-trisphosphate 3-kinase a-like	1587	20	0	0.717	4	F:calmodulin binding; F:inositol-1,4,5-trisphosphate 3-kinase activity; P:phosphorylation; P:response to oxidative stress	EC:2.7.1.127	IPR005522 (PANTHER); PTHR12400:SF29 (PANTHER), SSF56104 (SUPERFAMILY)
contig_736	isoform b	2571	20	0	0.6775	0	-		IPR019149 (PFAM); G3DSA:3.40.50.1820 (GENE3D), PTHR13617 (PANTHER), PTHR13617:SF5 (PANTHER), tmhmm (TMHMM), SSF53474 (SUPERFAMILY)
contig_11639	isoform b	1741	20	0	0.5755	0	-		IPR006578 (PFAM); PTHR21505 (PANTHER), PTHR21505:SF0 (PANTHER)
contig_13610	isoform c	1306	20	0	0.7935	2	P:glycogen biosynthetic process; F:glycogenin glucosyltransferase activity	EC:2.4.1.186	IPR002495 (PFAM); G3DSA:3.90.550.10 (GENE3D), PTHR11183 (PANTHER), PTHR11183:SF6 (PANTHER), SSF53448 (SUPERFAMILY)
contig_9537	isoform i	1351	20	0	0.601	0	-		no IPS match
contig_12753	isoform k	173	20	1.50305e-20	0.758	3	C:nuclear pore; P:sensory perception of sound; P:neurogenesis	-	no IPS match
contig_45158	laccase-1-like isoform 1	653	1	3.03982e-19	0.77	0	-		SignalP-NN(euk) (SIGNALP), tmhmm (TMHMM)
contig_26518	laccase-1-like isoform 1	557	20	5.16414e-128	0.758	1	F:copper ion binding	-	IPR008972 (G3DSA:2.60.40.GENE3D); IPR011707 (PFAM); PTHR11709 (PANTHER), PTHR11709:SF8 (PANTHER)
contig_13647	leucine-rich repeat-containing protein 20-like isoform 1	798	20	2.86463e-89	0.7875	2	F:hydrolase activity; F:protein binding	-	IPR001611 (PROFILE); G3DSA:3.80.10.10 (GENE3D), PTHR26343 (PANTHER), PTHR26343:SF21 (PANTHER), PF13504 (PFAM), PF13855 (PFAM), SM00364 (SMART), SSF52058 (SUPERFAMILY)
contig_17516	lipase 1-like	975	20	0	0.6665	1	P:lipid metabolic process	-	IPR000073 (PFAM); IPR006693 (PFAM); G3DSA:3.40.50.1820 (GENE3D), PTHR11005 (PANTHER), PTHR11005:SF0 (PANTHER), SignalP-NN(euk) (SIGNALP), tmhmm (TMHMM), SSF53474 (SUPERFAMILY)
contig_6103	lipase 3-like	2564	20	0	0.628	1	P:lipid metabolic process	-	IPR000073 (PFAM); IPR006693 (PFAM); G3DSA:3.40.50.1820 (GENE3D), PTHR11005 (PANTHER), PTHR11005:SF0 (PANTHER), SignalP-NN(euk) (SIGNALP), SSF53474 (SUPERFAMILY)
contig_105	lipase 3-like	1488	20	4.05656e-77	0.631	4	P:lipid metabolic process; F:hydrolase activity, acting on ester bonds; F:hydrolase activity; P:lipid catabolic process		G3DSA:3.40.50.1820 (GENE3D), PTHR11005 (PANTHER), PTHR11005:SF0 (PANTHER), SSF53474 (SUPERFAMILY)
contig_34779	lipase 3-like	937	20	0	0.669	3	F:hydrolase activity, acting on ester bonds; P:neuron projection morphogenesis; P:lipid metabolic process	-	IPR000073 (PFAM); IPR006693 (PFAM); G3DSA:3.40.50.1820 (GENE3D), PTHR11005 (PANTHER), PTHR11005:SF0 (PANTHER), SSF53474 (SUPERFAMILY)
contig_12185	low-density lipoprotein receptor-related	2591	20	4.25201e-109	0.588	1	F:catalytic activity	-	IPR009003 (SUPERFAMILY); G3DSA:2.40.10.10 (GENE3D), PTHR24260 (PANTHER), PTHR24260:SF33 (PANTHER)
contig_845	luciferin-regenerating enzyme	1256	20	0	0.6175	4	F:enzyme regulator activity; F:calcium ion binding; P:regulation of catalytic activity; F:protein binding	-	IPR005511 (PRINTS); IPR011042 (G3DSA:2.120.10.GENE3D); IPR013658 (PFAM); IPR015943 (G3DSA:2.130.10.GENE3D); IPR017986 (SUPERFAMILY); PTHR14344 (PANTHER), PTHR14344:SF3 (PANTHER), SSF63829 (SUPERFAMILY)
contig_4263	luciferin-regenerating enzyme	994	20	4.07526e-66	0.6815	3	F:enzyme regulator activity; F:calcium ion binding; P:regulation of catalytic activity	-	IPR005511 (PRINTS); IPR011042 (G3DSA:2.120.10.GENE3D); IPR013658 (PFAM); PTHR10907 (PANTHER), PTHR10907:SF11 (PANTHER), SSF63829 (SUPERFAMILY)
contig_9137	lysosomal alpha-mannosidase-like	1245	20	0	0.774	7	F:alpha-mannosidase activity; F:carbohydrate binding; C:lysosome; P:mannose metabolic process; C:extracellular region; F:zinc ion binding; P:RNA modification	EC:3.2.1.24	IPR000602 (PFAM); IPR011330 (SUPERFAMILY); IPR027291 (G3DSA:3.20.110.GENE3D); PTHR11607 (PANTHER), PTHR11607:SF3 (PANTHER), SignalP-NN(euk) (SIGNALP)
contig_680	map kinase-interacting serine threonine-protein kinase 1-like	3485	20	0	0.781	11	P:regulation of growth; P:protein phosphorylation; F:protein serine/threonine kinase activity; C:microtubule; C:centrosome; P:negative regulation of Ras protein signal transduction; P:microtubule-based process; C:nuclear envelope; F:ATP binding; F:protein tyrosine kinase activity; P:serine family amino acid metabolic process	EC:2.7.11.0; EC:2.7.10.0	IPR000719 (PFAM); IPR002290 (SMART); IPR008271 (PROSITE); IPR011009 (SUPERFAMILY); IPR017441 (PROSITE); IPR020635 (SMART); G3DSA:1.10.510.10 (GENE3D), G3DSA:3.30.200.20 (GENE3D), PTHR24349 (PANTHER), PTHR24349:SF0 (PANTHER)
contig_1364	microtubule-actin cross-linking factor isoforms 1 2 3 5-like isoform 1	7585	20	0	0.8255	24	P:axon midline choice point recognition; P:determination of muscle attachment site; P:sensory organ development; P:negative regulation of microtubule depolymerization; P:mushroom body development; F:protein tyrosine phosphatase activity; C:growth cone; P:dendrite morphogenesis; P:branch fusion, open tracheal system; F:calcium ion binding; P:oocyte fate determination; C:astral microtubule; P:cell …	EC:3.1.3.48	IPR002017 (PFAM); IPR018159 (SMART); G3DSA:1.20.58.60 (GENE3D), PTHR11915 (PANTHER), PTHR11915:SF50 (PANTHER), SSF46966 (SUPERFAMILY)
contig_7195	multicopper oxidase	976	20	0	0.673	7	C:cell surface; P:iron ion homeostasis; C:basal part of cell; F:ferroxidase activity; F:copper ion binding; P:oxidation-reduction process; P:chlorophyll metabolic process	EC:1.16.3.1	IPR002355 (PROSITE); IPR008972 (G3DSA:2.60.40.GENE3D); IPR011706 (PFAM); PTHR11709 (PANTHER), PTHR11709:SF8 (PANTHER)
contig_22703	multicopper oxidase	361	20	1.1259e-74	0.7725	3	F:oxidoreductase activity; P:oxidation-reduction process; F:copper ion binding	-	IPR001117 (PFAM); IPR008972 (G3DSA:2.60.40.GENE3D); PTHR11709 (PANTHER), PTHR11709:SF8 (PANTHER)
contig_14236	mycosubtilin synthase subunit c-like	2076	20	0	0.663	2	F:catalytic activity; P:metabolic process	-	IPR000873 (PFAM); IPR020845 (PROSITE); G3DSA:2.30.38.10 (GENE3D), G3DSA:3.30.300.30 (GENE3D), G3DSA:3.40.50.980 (GENE3D), PTHR24096 (PANTHER), PTHR24096:SF5 (PANTHER), SSF56801 (SUPERFAMILY)
contig_7306	myofilin isoform b	409	20	2.43178e-72	0.734	3	P:wing disc development; C:A band; P:chaeta development	-	no IPS match
contig_20588	myosin light chain	2667	20	0	0.7215	1	F:protein binding	-	IPR003598 (SMART); IPR003599 (SMART); IPR007110 (PROFILE); IPR013098 (PFAM); IPR013783 (G3DSA:2.60.40.GENE3D); IPR020675 (PANTHER); PF13895 (PFAM), SSF48726 (SUPERFAMILY)
contig_25232	myosin light chain kinase	1304	20	0	0.859	10	P:protein autophosphorylation; P:actin filament organization; P:regulation of cell shape; F:ATP binding; P:positive regulation of TOR signaling cascade; F:myosin light chain kinase activity; P:autophagy; F:protein tyrosine kinase activity; P:serine family amino acid metabolic process; C:myosin complex	EC:2.7.11.18; EC:2.7.10.0	IPR000719 (PFAM); IPR002290 (SMART); IPR008271 (PROSITE); IPR011009 (SUPERFAMILY); IPR017441 (PROSITE); IPR020635 (SMART); IPR020675 (PANTHER); G3DSA:1.10.510.10 (GENE3D), G3DSA:3.30.200.20 (GENE3D)
contig_4953	nad mitochondrial	1671	20	0	0.8085	8	F:NAD(P)+ transhydrogenase (AB-specific) activity; F:NADP binding; P:proton transport; C:integral to membrane; C:mitochondrion; P:oxidation-reduction process; P:nicotinamide metabolic process; P:nicotinate nucleotide metabolic process	EC:1.6.1.2	IPR012136 (PFAM); G3DSA:3.40.50.1220 (GENE3D), PTHR10160 (PANTHER), tmhmm (TMHMM), SSF52467 (SUPERFAMILY)
contig_23956	nad mitochondrial	728	20	1.5189e-127	0.726	11	F:NAD binding; C:mitochondrial respiratory chain; F:NAD(P)+ transhydrogenase (AB-specific) activity; C:integral to membrane; P:reactive oxygen species metabolic process; P:tricarboxylic acid cycle; F:NAD(P)+ transhydrogenase (B-specific) activity; F:NADP binding; P:proton transport; P:nicotinamide metabolic process; P:nicotinate nucleotide metabolic process	EC:1.6.1.2; EC:1.6.1.1	IPR007698 (PFAM); IPR024605 (PFAM); G3DSA:3.40.50.1770 (GENE3D), PTHR10160 (PANTHER), PTHR10160:SF14 (PANTHER), tmhmm (TMHMM), SSF51735 (SUPERFAMILY)
contig_23125	nad transhydrogenase	1083	20	3.01317e-153	0.7925	8	F:NAD(P)+ transhydrogenase (AB-specific) activity; F:NADP binding; P:proton transport; C:integral to membrane; C:mitochondrion; P:oxidation-reduction process; P:nicotinamide metabolic process; P:nicotinate nucleotide metabolic process	EC:1.6.1.2	IPR007698 (PFAM); IPR007886 (PFAM); IPR016040 (G3DSA:3.40.50.GENE3D); G3DSA:3.40.50.1770 (GENE3D), PTHR10160 (PANTHER), PTHR10160:SF14 (PANTHER), SSF51735 (SUPERFAMILY), SSF52283 (SUPERFAMILY)
contig_7946	neurogenic locus notch homolog protein 1-like	1817	20	0	0.6695	1	F:protein binding	-	IPR000742 (SMART); IPR013032 (PFAM); G3DSA:2.10.25.10 (GENE3D), PTHR22963 (PANTHER), PTHR22963:SF13 (PANTHER), SignalP-NN(euk) (SIGNALP), tmhmm (TMHMM), SSF57196 (SUPERFAMILY), SSF90148 (SUPERFAMILY)
contig_3678	ninjurin-1-like isoform 2	1496	20	1.18941e-92	0.7665	3	C:integral to membrane; P:cell adhesion; P:tissue regeneration	-	IPR007007 (PANTHER); PTHR12316:SF3 (PANTHER), tmhmm (TMHMM)
contig_22329	nocturnin-like isoform 2	462	1	1.05018e-26	1	0	-		no IPS match
contig_12910	nose resistant to fluoxetine protein 6-like	4453	20	0	0.6265	0	-		no IPS match
contig_8994	nose resistant to fluoxetine protein 6-like	3370	20	1.75345e-171	0.715	0	-		IPR002656 (PFAM); PTHR11161 (PANTHER), tmhmm (TMHMM)
contig_25819	nose resistant to fluoxetine protein 6-like	1758	20	0	0.6965	0	-		IPR002656 (PFAM); PTHR11161 (PANTHER), tmhmm (TMHMM)
contig_2364	nose resistant to fluoxetine protein 6-like	1575	20	0	0.641	1	F:transferase activity, transferring acyl groups other than amino-acyl groups	EC:2.3.1.0	IPR002656 (PFAM); IPR006621 (SMART); PTHR11161 (PANTHER), tmhmm (TMHMM)
contig_5415	nose resistant to fluoxetine protein 6-like	819	10	1.32558e-13	0.849	1	F:transferase activity, transferring acyl groups other than amino-acyl groups		SignalP-NN(euk) (SIGNALP), tmhmm (TMHMM)
contig_11008	nose resistant to fluoxetine protein 6-like	567	20	8.38435e-124	0.755	1	F:transferase activity, transferring acyl groups	-	PTHR11161 (PANTHER), SignalP-NN(euk) (SIGNALP), tmhmm (TMHMM)
contig_37766	nose resistant to fluoxetine protein 6-like	438	1	0.000934996	0.68	0	-		no IPS match
contig_9046	organic cation transporter	2258	20	0	0.6795	3	C:integral to membrane; F:transmembrane transporter activity; P:transmembrane transport	-	IPR005828 (PFAM); IPR016196 (SUPERFAMILY); IPR020846 (PROFILE); G3DSA:1.20.1250.20 (GENE3D), PTHR24064 (PANTHER), PTHR24064:SF90 (PANTHER), tmhmm (TMHMM)
contig_11055	pancreatic lipase-related protein 2-like	1860	20	0	0.6195	0	-		SignalP-NN(euk) (SIGNALP)
contig_12259	pdz domain protein	2081	20	0	0.589	1	F:protein binding	-	IPR001478 (PFAM); G3DSA:2.30.42.10 (GENE3D), PTHR11324 (PANTHER), PTHR11324:SF10 (PANTHER)
contig_1755	phosphatidate phosphatase lpin1-like	2499	20	0	0.641	9	P:negative regulation of BMP signaling pathway; P:lipid homeostasis; C:female germline ring canal inner rim; C:cytoplasm; P:triglyceride biosynthetic process; P:response to starvation; P:imaginal disc-derived wing vein specification; P:regulation of fatty acid metabolic process; C:nucleus	-	IPR007651 (PFAM); IPR013209 (PFAM); IPR023214 (G3DSA:3.40.50.GENE3D); IPR026058 (PANTHER); PTHR12181:SF8 (PANTHER)
contig_10197	phosphatidate phosphatase lpin3-like isoform 1	194	2	1.85532e-20	0.945	0	-		no IPS match
contig_1587	phosphoenolpyruvate carboxykinase	2350	20	0	0.781	7	F:protein binding; P:gluconeogenesis; C:mitochondrial matrix; F:phosphoenolpyruvate carboxykinase (GTP) activity; P:small molecule metabolic process; F:GTP binding; P:tricarboxylic acid cycle	EC:4.1.1.32	IPR008209 (PIR); IPR008210 (G3DSA:3.40.449.GENE3D); IPR013035 (G3DSA:3.90.228.GENE3D); IPR018091 (PROSITE); SSF53795 (SUPERFAMILY)
contig_4242	plasminogen activator inhibitor 1-like	710	4	3.38976e-53	0.6625	1	F:serine-type endopeptidase inhibitor activity	-	IPR000215 (PANTHER); IPR023796 (PFAM); G3DSA:3.30.497.10 (GENE3D), SignalP-NN(euk) (SIGNALP), tmhmm (TMHMM)
contig_6786	probable cytochrome p450 6a13-like	1790	20	0	0.7035	2	F:oxidoreductase activity; F:binding	-	SignalP-NN(euk) (SIGNALP)
contig_10526	probable cytochrome p450 6a13-like	1749	20	0	0.774	6	F:heme binding; F:oxidoreductase activity, acting on paired donors, with incorporation or reduction of molecular oxygen; F:monooxygenase activity; F:electron carrier activity; P:oxidation-reduction process; P:electron transport	-	IPR001128 (PRINTS); IPR002401 (PRINTS); IPR017972 (PROSITE); PTHR24292 (PANTHER), PTHR24292:SF5 (PANTHER), SignalP-NN(euk) (SIGNALP), tmhmm (TMHMM)
contig_37882	probable cytochrome p450 6a13-like	1086	20	1.83059e-165	0.667	5	F:electron carrier activity; F:heme binding; P:oxidation-reduction process; F:monooxygenase activity; P:electron transport	-	IPR001128 (G3DSA:1.10.630.GENE3D); IPR002402 (PRINTS); PTHR24292 (PANTHER), SignalP-NN(euk) (SIGNALP), tmhmm (TMHMM)
contig_14185	probable cytochrome p450 6a13-like	1052	20	2.92728e-177	0.6505	5	F:electron carrier activity; F:heme binding; P:oxidation-reduction process; F:monooxygenase activity; P:electron transport	-	IPR001128 (G3DSA:1.10.630.GENE3D); IPR002402 (PRINTS); PTHR24292 (PANTHER), PTHR24292:SF5 (PANTHER), SignalP-NN(euk) (SIGNALP), tmhmm (TMHMM)
contig_14387	probable cytochrome p450 6a13-like	1024	20	0	0.5905	5	F:electron carrier activity; F:heme binding; P:oxidation-reduction process; F:monooxygenase activity; P:electron transport	-	IPR001128 (G3DSA:1.10.630.GENE3D); IPR002402 (PRINTS); PTHR24292 (PANTHER), PTHR24292:SF5 (PANTHER), SignalP-NN(euk) (SIGNALP), tmhmm (TMHMM)
contig_14831	probable cytochrome p450 6a13-like	896	20	9.20912e-134	0.75	5	F:oxidoreductase activity; F:electron carrier activity; F:heme binding; P:oxidation-reduction process; P:electron transport	-	IPR001128 (PRINTS); IPR002401 (PRINTS); IPR017972 (PROSITE); PTHR24292 (PANTHER), PTHR24292:SF5 (PANTHER), tmhmm (TMHMM)
contig_2862	probable cytochrome p450 6a13-like	490	20	1.8628e-29	0.825	6	F:heme binding; F:oxidoreductase activity, acting on paired donors, with incorporation or reduction of molecular oxygen; F:monooxygenase activity; F:electron carrier activity; P:oxidation-reduction process; P:electron transport	-	IPR001128 (G3DSA:1.10.630.GENE3D); PTHR24292 (PANTHER), PTHR24292:SF5 (PANTHER)
contig_14561	probable cytochrome p450 6a13-like	443	20	1.49891e-86	0.721	5	F:oxidoreductase activity; F:electron carrier activity; F:heme binding; P:oxidation-reduction process; P:electron transport	-	IPR001128 (G3DSA:1.10.630.GENE3D); IPR002401 (PRINTS); IPR017972 (PROSITE); PTHR24292 (PANTHER), PTHR24292:SF5 (PANTHER)
contig_2861	probable cytochrome p450 6a13-like	285	20	7.63877e-58	0.833	6	F:heme binding; F:oxidoreductase activity, acting on paired donors, with incorporation or reduction of molecular oxygen; F:monooxygenase activity; F:electron carrier activity; P:oxidation-reduction process; P:electron transport	-	IPR001128 (PRINTS); IPR002403 (PRINTS); IPR017972 (PROSITE); PTHR24292 (PANTHER), PTHR24292:SF5 (PANTHER)
contig_15324	probable cytochrome p450 6a13-like	175	20	4.91179e-27	0.814	6	F:heme binding; F:oxidoreductase activity, acting on paired donors, with incorporation or reduction of molecular oxygen; F:monooxygenase activity; F:electron carrier activity; P:oxidation-reduction process; P:electron transport	-	IPR001128 (G3DSA:1.10.630.GENE3D); PTHR24292 (PANTHER), PTHR24292:SF5 (PANTHER)
contig_8804	programmed cell death protein 4-like	689	1	1.98987e-30	1	0	-		no IPS match
contig_5073	protein lethal essential for life-like	1386	20	1.94034e-116	0.7	2	F:structural constituent of eye lens; P:response to stress		IPR001436 (PRINTS); IPR002068 (PFAM); IPR008978 (SUPERFAMILY); G3DSA:2.60.40.790 (GENE3D), PTHR11527 (PANTHER), PTHR11527:SF32 (PANTHER)
contig_23890	protein serine threonine	1274	20	6.21025e-89	0.7065	2	F:kinase activity; P:phosphorylation		IPR005055 (G3DSA:1.10.2080.GENE3D); SignalP-NN(euk) (SIGNALP)
contig_6123	protein takeout	1317	20	1.59548e-148	0.511	2	P:multicellular organism reproduction; C:extracellular space		IPR010562 (PFAM); PTHR11008 (PANTHER), PTHR11008:SF9 (PANTHER), SignalP-NN(euk) (SIGNALP)
contig_27856	protein takeout-like	2070	20	0	0.682	0	-		IPR010562 (PFAM); PTHR11008 (PANTHER), PTHR11008:SF9 (PANTHER), SignalP-NN(euk) (SIGNALP)
contig_5822	protein takeout-like	1289	20	1.20517e-155	0.6435	2	C:extracellular space; P:multicellular organism reproduction	-	IPR010562 (PFAM); PTHR11008 (PANTHER), PTHR11008:SF9 (PANTHER), SignalP-NN(euk) (SIGNALP), tmhmm (TMHMM)
contig_12791	protein takeout-like	360	1	4.8013e-10	0.89	0	-		no IPS match
contig_27288	protein takeout-like	322	20	9.89706e-35	0.623	0	-		tmhmm (TMHMM)
contig_40922	proton-coupled amino acid transporter 1-like	757	1	1.62094e-22	0.71	0	-		no IPS match
contig_27393	pupal cuticle	2111	8	0	0.5738	1	F:structural constituent of cuticle	-	IPR000618 (PROFILE); SignalP-NN(euk) (SIGNALP)
contig_7052	rabenosyn-5-like	676	20	1.41173e-42	0.713	0	-		IPR021565 (PFAM); PTHR13510 (PANTHER), PTHR13510:SF10 (PANTHER), SSF140125 (SUPERFAMILY)
contig_19105	regucalcin-like	285	20	1.05418e-47	0.6745	3	F:enzyme regulator activity; F:calcium ion binding; P:regulation of catalytic activity	-	IPR005511 (PRINTS); IPR011042 (G3DSA:2.120.10.GENE3D); IPR013658 (PFAM); PTHR10907 (PANTHER), SSF63829 (SUPERFAMILY)
contig_2952	regulator of g-protein signaling 17-like	3911	20	5.60486e-116	0.876	1	P:termination of G-protein coupled receptor signaling pathway	-	IPR000342 (PRINTS); IPR016137 (SUPERFAMILY); IPR024066 (G3DSA:1.10.196.GENE3D); G3DSA:1.10.167.10 (GENE3D), PTHR10845 (PANTHER), PTHR10845:SF31 (PANTHER)
contig_3181	rhythmically expressed gene 5	1300	20	1.92362e-149	0.555	0	-		SignalP-NN(euk) (SIGNALP)
contig_63703	rna polymerase	7744	20	4.90632e-58	0.4805	8	F:RNA binding; F:RNA-directed RNA polymerase activity; F:methyltransferase activity; P:methylation; P:viral genome replication; F:ATP binding; P:purine nucleobase metabolic process; C:RNA-directed RNA polymerase complex	EC:2.7.7.48; EC:2.1.1.0	IPR001788 (PFAM); IPR002877 (PFAM); IPR007094 (PROFILE); IPR027351 (PFAM); IPR027417 (SUPERFAMILY); G3DSA:3.40.50.150 (GENE3D), G3DSA:3.40.50.300 (GENE3D), SSF52949 (SUPERFAMILY), SSF53335 (SUPERFAMILY), SSF56672 (SUPERFAMILY)
contig_11739	rna-binding protein pno1	494	20	1.59271e-68	0.8045	1	F:RNA binding	-	PTHR12826 (PANTHER), PTHR12826:SF4 (PANTHER)
contig_4599	rr1 cuticle protein 11 precursor	1066	20	6.93207e-134	0.75	1	F:structural constituent of chitin-based cuticle	-	IPR000618 (PFAM); PTHR10380 (PANTHER), PTHR10380:SF4 (PANTHER), SignalP-NN(euk) (SIGNALP), tmhmm (TMHMM)
contig_7193	rr1 cuticle protein 7 precursor	801	20	1.64949e-58	0.6895	1	F:structural constituent of cuticle	-	IPR000618 (PFAM); PTHR10380 (PANTHER), SignalP-NN(euk) (SIGNALP)
contig_6255	salivary protein mys2 precursor	1815	1	2.37114e-103	0.94	0	-		no IPS match
contig_4343	scavenger receptor class b member 1-like	3170	20	0	0.7445	5	P:defense response; C:integral to plasma membrane; F:scavenger receptor activity; P:cell adhesion; P:signal transduction	-	IPR002159 (PRINTS); IPR005428 (PRINTS); PTHR11923:SF19 (PANTHER), tmhmm (TMHMM)
contig_11991	scavenger receptor class b member 1-like	1417	20	0	0.574	2	P:cell adhesion; C:membrane	-	IPR002159 (PRINTS); PTHR11923:SF19 (PANTHER), tmhmm (TMHMM)
contig_13127	scavenger receptor class b member 1-like	1199	20	2.03589e-141	0.8275	7	F:scavenger receptor activity; C:integral to plasma membrane; P:defense response; C:lysosome; P:cell adhesion; P:salivary gland cell autophagic cell death; P:signal transduction	-	IPR002159 (PANTHER); PTHR11923:SF19 (PANTHER), SignalP-NN(euk) (SIGNALP), tmhmm (TMHMM)
contig_41556	scavenger receptor class b member 1-like	1035	20	2.57251e-90	0.633	2	C:membrane; P:cell adhesion	-	IPR002159 (PANTHER); PTHR11923:SF19 (PANTHER), tmhmm (TMHMM)
contig_3884	serine protease	1793	20	0	0.6605	2	F:serine-type endopeptidase activity; P:proteolysis	EC:3.4.21.0	IPR001254 (PFAM); IPR001314 (PRINTS); IPR009003 (SUPERFAMILY); IPR018114 (PROSITE); G3DSA:2.40.10.10 (GENE3D), PTHR24268 (PANTHER), PTHR24268:SF68 (PANTHER)
contig_6872	serine protease snake-like	1665	20	0	0.6205	2	F:serine-type endopeptidase activity; P:proteolysis	EC:3.4.21.0	IPR001254 (PFAM); IPR001314 (PRINTS); IPR009003 (SUPERFAMILY); IPR018114 (PROSITE); G3DSA:2.40.10.10 (GENE3D), PTHR24260 (PANTHER), PTHR24260:SF27 (PANTHER), SignalP-NN(euk) (SIGNALP), tmhmm (TMHMM)
contig_25003	serine proteinase stubble-like	598	1	1.83412e-18	0.82	0	-		no IPS match
contig_11484	serine proteinase stubble-like isoform 2	509	3	1.48189e-15	0.8667	0	-		no IPS match
contig_3885	serpin b4-like	1747	20	0	0.679	1	F:serine-type endopeptidase inhibitor activity	-	IPR000215 (PANTHER); IPR023795 (PROSITE); IPR023796 (PFAM); G3DSA:2.30.39.10 (GENE3D), G3DSA:3.30.497.10 (GENE3D)
contig_37590	serpin b8 isoform 2	1491	20	0	0.5055	9	C:cell part; P:regulation of metabolic process; P:single-multicellular organism process; P:single-organism cellular process; P:negative regulation of cellular process; P:response to stimulus; P:regulation of multicellular organismal process; F:binding; F:serine-type endopeptidase inhibitor activity	-	IPR000215 (PANTHER); IPR023795 (PROSITE); IPR023796 (PFAM); G3DSA:2.30.39.10 (GENE3D)
contig_3558	sodium chloride dependent transporter	3594	20	0	0.5515	5	F:neurotransmitter:sodium symporter activity; C:integral to membrane; F:neurotransmitter transporter activity; P:neurotransmitter transport; P:morphogenesis of an epithelium		no IPS match
contig_5040	solute carrier family 25 member 36-like	2527	20	0	0.7395	5	P:single-organism transport; P:single-organism cellular process; F:transmembrane transporter activity; P:mitochondrial transport; C:mitochondrial membrane	-	IPR002030 (PRINTS); IPR018108 (PFAM); IPR023395 (G3DSA:1.50.40.GENE3D); PTHR24089 (PANTHER), PTHR24089:SF88 (PANTHER), SignalP-NN(euk) (SIGNALP)
contig_13543	sterile alpha and tir motif-containing protein 1-like	1162	1	6.58949e-79	0.84	0	-		no IPS match
contig_17526	sulfotransferase 1c4-like	1347	20	0	0.655	1	F:sulfotransferase activity	EC:2.8.2.0	IPR000863 (PFAM); IPR027417 (SUPERFAMILY); G3DSA:3.40.50.300 (GENE3D), PTHR11783 (PANTHER), PTHR11783:SF3 (PANTHER)
contig_5996	thiamine transporter 2-like	1849	20	0	0.6105	4	F:folic acid binding; P:transport; F:reduced folate carrier activity; C:membrane	-	IPR002666 (PANTHER); IPR016196 (SUPERFAMILY); PTHR10686:SF2 (PANTHER), SignalP-NN(euk) (SIGNALP), tmhmm (TMHMM)
contig_5745	threonine dehydratase catabolic-like	1343	20	1.07371e-163	0.8045	5	P:threonine catabolic process; F:amino acid binding; F:L-threonine ammonia-lyase activity; P:glycine metabolic process; P:L-serine metabolic process	EC:4.3.1.19	IPR001926 (PFAM); G3DSA:3.40.50.1100 (GENE3D), PTHR10314 (PANTHER), PTHR10314:SF17 (PANTHER)
contig_3863	tubulin-specific chaperone cofactor e-like	1475	20	0	0.651	1	F:carboxylic ester hydrolase activity	EC:3.1.1.0	G3DSA:3.10.20.90 (GENE3D), G3DSA:3.80.10.10 (GENE3D), PTHR15140 (PANTHER), SSF52058 (SUPERFAMILY), SSF54236 (SUPERFAMILY)
contig_10278	tubulin-specific chaperone cofactor e-like	856	20	9.41204e-95	0.6175	1	F:carboxylic ester hydrolase activity	EC:3.1.1.0	G3DSA:3.80.10.10 (GENE3D), PTHR15140 (PANTHER), SSF52047 (SUPERFAMILY)
contig_9888	udp-glucose 4-epimerase	1030	20	6.31784e-41	0.763	5	F:coenzyme binding; F:nucleotide binding; F:UDP-glucose 4-epimerase activity; P:galactose metabolic process; P:nucleotide-sugar metabolic process	EC:5.1.3.2	IPR001509 (PFAM); IPR005886 (PTHR10366:PANTHER); IPR016040 (G3DSA:3.40.50.GENE3D); PTHR10366 (PANTHER), SSF51735 (SUPERFAMILY)
contig_3629	uncharacterized protein LOC100158873 precursor	711	2	1.35766e-32	0.775	0	-		no IPS match
contig_9455	uncharacterized protein LOC100159005 precursor	382	1	1.11232e-53	0.95	0	-		SignalP-NN(euk) (SIGNALP)
contig_22537	uncharacterized protein LOC100160576 precursor	812	1	5.20378e-66	0.8	0	-		SignalP-NN(euk) (SIGNALP)
contig_4227	uncharacterized protein LOC100160576 precursor	712	1	1.04833e-16	0.86	0	-		no IPS match
contig_45413	uncharacterized protein LOC100160919 precursor	1988	1	3.55309e-25	0.79	0	-		SignalP-NN(euk) (SIGNALP), tmhmm (TMHMM)
contig_10075	uncharacterized protein LOC100160919 precursor	1066	1	2.48677e-26	0.79	0	-		SignalP-NN(euk) (SIGNALP), tmhmm (TMHMM)
contig_830	uncharacterized protein LOC100162280	1348	1	5.26983e-100	0.91	0	-		no IPS match
contig_2309	uncharacterized protein LOC100167199 precursor	1071	1	2.66625e-71	0.86	0	-		SignalP-NN(euk) (SIGNALP)
contig_10919	uncharacterized protein LOC100302461 precursor	1399	1	1.4622e-58	0.54	0	-		SignalP-NN(euk) (SIGNALP), tmhmm (TMHMM)
contig_3182	uncharacterized protein LOC100571625	926	1	1.02253e-68	0.84	0	-		SignalP-NN(euk) (SIGNALP), tmhmm (TMHMM)
contig_25122	upf0670 protein cg4666-like	2824	20	6.12716e-134	0.6315	0	-		no IPS match
contig_4951	venom protease-like	1696	20	3.27678e-112	0.6375	2	F:serine-type endopeptidase activity; P:proteolysis	EC:3.4.21.0	IPR001254 (PFAM); IPR001314 (PRINTS); IPR009003 (SUPERFAMILY); IPR018114 (PROSITE); G3DSA:2.40.10.10 (GENE3D), PTHR24268 (PANTHER), PTHR24268:SF28 (PANTHER), SignalP-NN(euk) (SIGNALP)
contig_237	venom protease-like	1421	20	5.05282e-107	0.614	2	F:serine-type endopeptidase activity; P:proteolysis	EC:3.4.21.0	IPR001254 (PFAM); IPR001314 (PRINTS); IPR009003 (SUPERFAMILY); IPR018114 (PROSITE); G3DSA:2.40.10.10 (GENE3D), PTHR24260 (PANTHER), SignalP-NN(euk) (SIGNALP)
contig_1843	zinc finger protein 512b-like	278	20	2.58404e-35	0.756	0	-		SignalP-NN(euk) (SIGNALP), tmhmm (TMHMM)

## Sheet: Down-regulated
Seq. Name	Seq. Description	Seq. Length	#Hits	min. eValue	mean Similarity	#GOs	GOs	Enzyme Codes	InterProScan
contig_2144	---NA---	3237	0			0	-		SignalP-NN(euk) (SIGNALP), tmhmm (TMHMM)
contig_3010	---NA---	2264	0			0	-		SignalP-NN(euk) (SIGNALP), tmhmm (TMHMM)
contig_2762	---NA---	2104	0			0	-		SignalP-NN(euk) (SIGNALP), tmhmm (TMHMM)
contig_4237	---NA---	2014	0			0	-		no IPS match
contig_9402	---NA---	1964	0			0	-		no IPS match
contig_4124	---NA---	1904	0			0	-		SignalP-NN(euk) (SIGNALP)
contig_2080	---NA---	1685	0			0	-		SignalP-NN(euk) (SIGNALP)
contig_6184	---NA---	1555	0			0	-		no IPS match
contig_20615	---NA---	1554	0			0	-		no IPS match
contig_13869	---NA---	1535	0			0	-		no IPS match
contig_2087	---NA---	1499	0			0	-		no IPS match
contig_9740	---NA---	1475	0			0	-		SignalP-NN(euk) (SIGNALP)
contig_8820	---NA---	1438	0			0	-		SignalP-NN(euk) (SIGNALP), tmhmm (TMHMM)
contig_5437	---NA---	1382	0			0	-		tmhmm (TMHMM)
contig_3897	---NA---	1371	0			0	-		SignalP-NN(euk) (SIGNALP), tmhmm (TMHMM)
contig_8981	---NA---	1371	0			0	-		SignalP-NN(euk) (SIGNALP), tmhmm (TMHMM)
contig_13689	---NA---	1359	0			0	-		no IPS match
contig_195	---NA---	1332	0			0	-		SignalP-NN(euk) (SIGNALP), tmhmm (TMHMM)
contig_10971	---NA---	1332	0			0	-		no IPS match
contig_29857	---NA---	1321	0			0	-		no IPS match
contig_133	---NA---	1298	0			0	-		SignalP-NN(euk) (SIGNALP), tmhmm (TMHMM)
contig_8929	---NA---	1272	0			0	-		no IPS match
contig_5505	---NA---	1267	0			0	-		PS51257 (PROFILE)
contig_10038	---NA---	1263	0			0	-		no IPS match
contig_10634	---NA---	1249	0			0	-		no IPS match
contig_9667	---NA---	1227	0			0	-		tmhmm (TMHMM)
contig_7236	---NA---	1223	0			0	-		no IPS match
contig_5457	---NA---	1216	0			0	-		tmhmm (TMHMM)
contig_27908	---NA---	1202	0			0	-		no IPS match
contig_1789	---NA---	1201	0			0	-		SignalP-NN(euk) (SIGNALP), tmhmm (TMHMM)
contig_12124	---NA---	1188	0			0	-		SignalP-NN(euk) (SIGNALP), tmhmm (TMHMM)
contig_5298	---NA---	1171	0			0	-		SignalP-NN(euk) (SIGNALP), tmhmm (TMHMM)
contig_17438	---NA---	1151	0			0	-		no IPS match
contig_2191	---NA---	1108	0			0	-		tmhmm (TMHMM)
contig_5575	---NA---	1097	0			0	-		no IPS match
contig_16141	---NA---	1095	0			0	-		SignalP-NN(euk) (SIGNALP), tmhmm (TMHMM)
contig_29076	---NA---	1092	0			0	-		no IPS match
contig_39788	---NA---	1069	0			0	-		SignalP-NN(euk) (SIGNALP), tmhmm (TMHMM)
contig_24290	---NA---	1055	0			0	-		tmhmm (TMHMM)
contig_15598	---NA---	1005	0			0	-		SignalP-NN(euk) (SIGNALP)
contig_13195	---NA---	1003	0			0	-		SignalP-NN(euk) (SIGNALP), tmhmm (TMHMM)
contig_22026	---NA---	998	0			0	-		SignalP-NN(euk) (SIGNALP)
contig_922	---NA---	995	0			0	-		no IPS match
contig_12359	---NA---	971	0			0	-		tmhmm (TMHMM)
contig_9466	---NA---	953	0			0	-		no IPS match
contig_6916	---NA---	925	0			0	-		SignalP-NN(euk) (SIGNALP), tmhmm (TMHMM)
contig_11162	---NA---	924	0			0	-		no IPS match
contig_41774	---NA---	923	0			0	-		SignalP-NN(euk) (SIGNALP), tmhmm (TMHMM)
contig_18831	---NA---	923	0			0	-		no IPS match
contig_17020	---NA---	885	0			0	-		SignalP-NN(euk) (SIGNALP), tmhmm (TMHMM)
contig_4211	---NA---	874	0			0	-		SignalP-NN(euk) (SIGNALP)
contig_17711	---NA---	869	0			0	-		no IPS match
contig_18040	---NA---	867	0			0	-		tmhmm (TMHMM)
contig_17220	---NA---	852	0			0	-		no IPS match
contig_12612	---NA---	852	0			0	-		SignalP-NN(euk) (SIGNALP), tmhmm (TMHMM)
contig_26100	---NA---	851	0			0	-		SignalP-NN(euk) (SIGNALP)
contig_201	---NA---	800	0			0	-		no IPS match
contig_14197	---NA---	781	0			0	-		SignalP-NN(euk) (SIGNALP)
contig_4046	---NA---	780	0			0	-		SignalP-NN(euk) (SIGNALP), tmhmm (TMHMM)
contig_19115	---NA---	777	0			0	-		no IPS match
contig_11689	---NA---	776	0			0	-		SignalP-NN(euk) (SIGNALP)
contig_16138	---NA---	762	0			0	-		no IPS match
contig_17917	---NA---	761	0			0	-		no IPS match
contig_17995	---NA---	760	0			0	-		SignalP-NN(euk) (SIGNALP), tmhmm (TMHMM)
contig_21791	---NA---	740	0			0	-		SignalP-NN(euk) (SIGNALP), tmhmm (TMHMM)
contig_20695	---NA---	722	0			0	-		no IPS match
contig_16706	---NA---	714	0			0	-		no IPS match
contig_13682	---NA---	709	0			0	-		no IPS match
contig_6563	---NA---	706	0			0	-		SignalP-NN(euk) (SIGNALP), tmhmm (TMHMM)
contig_3595	---NA---	702	0			0	-		no IPS match
contig_9330	---NA---	700	0			0	-		SignalP-NN(euk) (SIGNALP), tmhmm (TMHMM)
contig_7074	---NA---	697	0			0	-		SignalP-NN(euk) (SIGNALP)
contig_2848	---NA---	695	0			0	-		SignalP-NN(euk) (SIGNALP)
contig_25999	---NA---	693	0			0	-		SignalP-NN(euk) (SIGNALP)
contig_15807	---NA---	692	0			0	-		tmhmm (TMHMM)
contig_21134	---NA---	687	0			0	-		no IPS match
contig_5482	---NA---	686	0			0	-		no IPS match
contig_16729	---NA---	676	0			0	-		no IPS match
contig_2896	---NA---	671	0			0	-		no IPS match
contig_14971	---NA---	669	0			0	-		SignalP-NN(euk) (SIGNALP), tmhmm (TMHMM)
contig_39171	---NA---	669	0			0	-		no IPS match
contig_17980	---NA---	657	0			0	-		SignalP-NN(euk) (SIGNALP), tmhmm (TMHMM)
contig_39073	---NA---	654	0			0	-		no IPS match
contig_6111	---NA---	651	0			0	-		SignalP-NN(euk) (SIGNALP)
contig_40056	---NA---	641	0			0	-		SignalP-NN(euk) (SIGNALP), tmhmm (TMHMM)
contig_27467	---NA---	638	0			0	-		no IPS match
contig_11761	---NA---	630	0			0	-		SignalP-NN(euk) (SIGNALP)
contig_19099	---NA---	630	0			0	-		SignalP-NN(euk) (SIGNALP), tmhmm (TMHMM)
contig_2408	---NA---	626	0			0	-		no IPS match
contig_17713	---NA---	624	0			0	-		no IPS match
contig_9439	---NA---	610	0			0	-		SignalP-NN(euk) (SIGNALP)
contig_797	---NA---	607	0			0	-		no IPS match
contig_37971	---NA---	605	0			0	-		SignalP-NN(euk) (SIGNALP)
contig_21639	---NA---	601	0			0	-		tmhmm (TMHMM)
contig_27900	---NA---	598	0			0	-		SignalP-NN(euk) (SIGNALP), tmhmm (TMHMM)
contig_7452	---NA---	588	0			0	-		SignalP-NN(euk) (SIGNALP), tmhmm (TMHMM)
contig_20923	---NA---	586	0			0	-		SignalP-NN(euk) (SIGNALP)
contig_5971	---NA---	585	0			0	-		SignalP-NN(euk) (SIGNALP), tmhmm (TMHMM)
contig_9601	---NA---	582	0			0	-		no IPS match
contig_1549	---NA---	579	0			0	-		SignalP-NN(euk) (SIGNALP), tmhmm (TMHMM)
contig_183	---NA---	577	0			0	-		SignalP-NN(euk) (SIGNALP)
contig_11031	---NA---	568	0			0	-		no IPS match
contig_8760	---NA---	567	0			0	-		SignalP-NN(euk) (SIGNALP)
contig_17881	---NA---	565	0			0	-		SignalP-NN(euk) (SIGNALP), tmhmm (TMHMM)
contig_10674	---NA---	563	0			0	-		tmhmm (TMHMM)
contig_7725	---NA---	563	0			0	-		no IPS match
contig_23079	---NA---	556	0			0	-		no IPS match
contig_28989	---NA---	551	0			0	-		no IPS match
contig_10749	---NA---	546	0			0	-		no IPS match
contig_6354	---NA---	541	0			0	-		no IPS match
contig_57849	---NA---	536	0			0	-		SignalP-NN(euk) (SIGNALP), tmhmm (TMHMM)
contig_30393	---NA---	525	0			0	-		no IPS match
contig_25147	---NA---	522	0			0	-		SignalP-NN(euk) (SIGNALP)
contig_2835	---NA---	522	0			0	-		SignalP-NN(euk) (SIGNALP), tmhmm (TMHMM)
contig_17365	---NA---	519	0			0	-		no IPS match
contig_38216	---NA---	518	0			0	-		SignalP-NN(euk) (SIGNALP)
contig_14978	---NA---	516	0			0	-		no IPS match
contig_25462	---NA---	513	0			0	-		no IPS match
contig_32557	---NA---	503	0			0	-		no IPS match
contig_3977	---NA---	494	0			0	-		no IPS match
contig_22574	---NA---	491	0			0	-		SignalP-NN(euk) (SIGNALP)
contig_12642	---NA---	487	0			0	-		SignalP-NN(euk) (SIGNALP)
contig_4088	---NA---	479	0			0	-		no IPS match
contig_14295	---NA---	477	0			0	-		no IPS match
contig_7010	---NA---	471	0			0	-		SignalP-NN(euk) (SIGNALP), tmhmm (TMHMM)
contig_24280	---NA---	466	0			0	-		no IPS match
contig_14840	---NA---	465	0			0	-		no IPS match
contig_23795	---NA---	464	0			0	-		no IPS match
contig_90	---NA---	464	0			0	-		tmhmm (TMHMM)
contig_29371	---NA---	464	0			0	-		no IPS match
contig_29876	---NA---	463	0			0	-		no IPS match
contig_42179	---NA---	461	0			0	-		no IPS match
contig_23038	---NA---	459	0			0	-		SignalP-NN(euk) (SIGNALP), tmhmm (TMHMM)
contig_33720	---NA---	457	0			0	-		no IPS match
contig_25474	---NA---	456	0			0	-		SignalP-NN(euk) (SIGNALP), tmhmm (TMHMM)
contig_2594	---NA---	452	0			0	-		no IPS match
contig_29100	---NA---	447	0			0	-		no IPS match
contig_21084	---NA---	444	0			0	-		no IPS match
contig_12994	---NA---	440	0			0	-		SignalP-NN(euk) (SIGNALP)
contig_1428	---NA---	426	0			0	-		SignalP-NN(euk) (SIGNALP)
contig_19040	---NA---	424	0			0	-		SignalP-NN(euk) (SIGNALP), tmhmm (TMHMM)
contig_19589	---NA---	420	0			0	-		no IPS match
contig_15536	---NA---	418	0			0	-		SignalP-NN(euk) (SIGNALP)
contig_5860	---NA---	416	0			0	-		no IPS match
contig_12220	---NA---	414	0			0	-		SignalP-NN(euk) (SIGNALP)
contig_37017	---NA---	412	0			0	-		SignalP-NN(euk) (SIGNALP), tmhmm (TMHMM)
contig_36692	---NA---	412	0			0	-		no IPS match
contig_11833	---NA---	410	0			0	-		tmhmm (TMHMM)
contig_41790	---NA---	398	0			0	-		no IPS match
contig_27043	---NA---	383	0			0	-		no IPS match
contig_12772	---NA---	382	0			0	-		no IPS match
contig_15645	---NA---	381	0			0	-		SignalP-NN(euk) (SIGNALP), tmhmm (TMHMM)
contig_5869	---NA---	380	0			0	-		no IPS match
contig_17684	---NA---	378	0			0	-		no IPS match
contig_15424	---NA---	375	0			0	-		SignalP-NN(euk) (SIGNALP)
contig_17714	---NA---	374	0			0	-		no IPS match
contig_8555	---NA---	367	0			0	-		SignalP-NN(euk) (SIGNALP), tmhmm (TMHMM)
contig_16726	---NA---	358	0			0	-		SignalP-NN(euk) (SIGNALP)
contig_28209	---NA---	358	0			0	-		SignalP-NN(euk) (SIGNALP)
contig_9519	---NA---	354	0			0	-		no IPS match
contig_5903	---NA---	353	0			0	-		SignalP-NN(euk) (SIGNALP), tmhmm (TMHMM)
contig_6851	---NA---	349	0			0	-		no IPS match
contig_13389	---NA---	341	0			0	-		tmhmm (TMHMM)
contig_52848	---NA---	335	0			0	-		SignalP-NN(euk) (SIGNALP), tmhmm (TMHMM)
contig_20313	---NA---	334	0			0	-		SignalP-NN(euk) (SIGNALP)
contig_27689	---NA---	334	0			0	-		tmhmm (TMHMM)
contig_25372	---NA---	321	0			0	-		no IPS match
contig_34793	---NA---	308	0			0	-		SignalP-NN(euk) (SIGNALP), tmhmm (TMHMM)
contig_15164	---NA---	308	0			0	-		no IPS match
contig_19631	---NA---	307	0			0	-		no IPS match
contig_42532	---NA---	305	0			0	-		no IPS match
contig_18156	---NA---	303	0			0	-		SignalP-NN(euk) (SIGNALP)
contig_36755	---NA---	299	0			0	-		tmhmm (TMHMM)
contig_3038	---NA---	299	0			0	-		no IPS match
contig_5658	---NA---	298	0			0	-		no IPS match
contig_25406	---NA---	294	0			0	-		no IPS match
contig_22235	---NA---	294	0			0	-		SignalP-NN(euk) (SIGNALP), tmhmm (TMHMM)
contig_15387	---NA---	292	0			0	-		SignalP-NN(euk) (SIGNALP)
contig_16818	---NA---	290	0			0	-		SignalP-NN(euk) (SIGNALP), tmhmm (TMHMM)
contig_24563	---NA---	287	0			0	-		tmhmm (TMHMM)
contig_13837	---NA---	284	0			0	-		SignalP-NN(euk) (SIGNALP)
contig_17000	---NA---	281	0			0	-		no IPS match
contig_29486	---NA---	269	0			0	-		no IPS match
contig_5636	---NA---	268	0			0	-		no IPS match
contig_47630	---NA---	268	0			0	-		no IPS match
contig_8195	---NA---	265	0			0	-		SignalP-NN(euk) (SIGNALP), tmhmm (TMHMM)
contig_22918	---NA---	264	0			0	-		no IPS match
contig_28792	---NA---	263	0			0	-		SignalP-NN(euk) (SIGNALP)
contig_9995	---NA---	261	0			0	-		SignalP-NN(euk) (SIGNALP)
contig_27599	---NA---	260	0			0	-		no IPS match
contig_5868	---NA---	257	0			0	-		SignalP-NN(euk) (SIGNALP)
contig_35815	---NA---	254	0			0	-		no IPS match
contig_34010	---NA---	252	0			0	-		no IPS match
contig_10739	---NA---	252	0			0	-		SignalP-NN(euk) (SIGNALP)
contig_1814	---NA---	248	0			0	-		SignalP-NN(euk) (SIGNALP), tmhmm (TMHMM)
contig_17772	---NA---	243	0			0	-		SignalP-NN(euk) (SIGNALP), tmhmm (TMHMM)
contig_41732	---NA---	243	0			0	-		SignalP-NN(euk) (SIGNALP), tmhmm (TMHMM)
contig_15226	---NA---	242	0			0	-		no IPS match
contig_35285	---NA---	240	0			0	-		no IPS match
contig_36230	---NA---	235	0			0	-		no IPS match
contig_15623	---NA---	231	0			0	-		no IPS match
contig_8416	---NA---	230	0			0	-		no IPS match
contig_12089	---NA---	228	0			0	-		SignalP-NN(euk) (SIGNALP)
contig_11336	---NA---	223	0			0	-		no IPS match
contig_21840	---NA---	214	0			0	-		SignalP-NN(euk) (SIGNALP)
contig_10840	---NA---	206	0			0	-		SignalP-NN(euk) (SIGNALP), tmhmm (TMHMM)
contig_1403	---NA---	205	0			0	-		SignalP-NN(euk) (SIGNALP)
contig_18942	---NA---	203	0			0	-		no IPS match
contig_21873	---NA---	183	0			0	-		no IPS match
contig_10698	---NA---	178	0			0	-		no IPS match
contig_5137	---NA---	176	0			0	-		no IPS match
contig_14461	---NA---	169	0			0	-		no IPS match
contig_5864	---NA---	169	0			0	-		SignalP-NN(euk) (SIGNALP), tmhmm (TMHMM)
contig_25371	---NA---	166	0			0	-		no IPS match
contig_14460	---NA---	164	0			0	-		no IPS match
contig_38363	---NA---	163	0			0	-		no IPS match
contig_7014	---NA---	159	0			0	-		SignalP-NN(euk) (SIGNALP), tmhmm (TMHMM)
contig_7622	15-hydroxyprostaglandin dehydrogenase	898	20	1.26085e-121	0.613	2	P:metabolic process; F:oxidoreductase activity	-	IPR002198 (PRINTS); IPR002347 (PRINTS); IPR016040 (G3DSA:3.40.50.GENE3D); PTHR24310 (PANTHER), PTHR24310:SF0 (PANTHER), SSF51735 (SUPERFAMILY)
contig_7623	15-hydroxyprostaglandin dehydrogenase	744	1	2.07764e-13	0.94	0	-		no IPS match
contig_1236	28s ribosomal protein mitochondrial-like	2987	20	0	0.701	5	C:mitochondrial small ribosomal subunit; F:structural constituent of ribosome; P:translation; F:RNA binding; P:ribosome biogenesis	-	IPR000851 (PANTHER); IPR005324 (PFAM); IPR013810 (PFAM); IPR014720 (G3DSA:3.30.160.GENE3D); IPR014721 (G3DSA:3.30.230.GENE3D); IPR020568 (SUPERFAMILY); PTHR13718:SF3 (PANTHER), SSF54768 (SUPERFAMILY)
contig_6667	40s ribosomal protein	2750	20	4.77894e-163	0.7135	1	C:ribosome		SignalP-NN(euk) (SIGNALP), SSF57501 (SUPERFAMILY)
contig_13937	5 -nucleotidase-like	1299	20	0	0.6635	5	P:response to copper ion; F:hydrolase activity; F:nucleotide binding; F:metal ion binding; P:nucleotide catabolic process	-	IPR004843 (PFAM); IPR006146 (PROSITE); IPR006179 (PRINTS); IPR008334 (G3DSA:3.90.780.GENE3D); G3DSA:3.60.21.10 (GENE3D), PTHR11575:SF7 (PANTHER), SSF56300 (SUPERFAMILY)
contig_7439	50s ribosomal protein l27	709	20	8.04943e-46	0.866	5	C:ribosome; F:structural constituent of ribosome; P:translation; F:rRNA binding; P:ribosome biogenesis	-	IPR001787 (PANTHER); IPR018258 (PROSITE); SSF141091 (SUPERFAMILY)
contig_12903	GA25691	1921	3	9.14288e-08	0.4	0	-		no IPS match
contig_26941	PREDICTED: chaoptin-like	1197	1	5.4351e-64	0.75	0	-		no IPS match
contig_40616	PREDICTED: hypothetical protein LOC100158728	1024	2	5.83218e-52	0.745	0	-		no IPS match
contig_17457	PREDICTED: hypothetical protein LOC100159572	980	1	1.81637e-85	0.8	0	-		no IPS match
contig_11817	PREDICTED: hypothetical protein LOC100159588	1745	20	0	0.604	2	P:compound eye morphogenesis; P:proteolysis	-	IPR001759 (PRINTS); IPR008985 (SUPERFAMILY); IPR013320 (G3DSA:2.60.120.GENE3D); PTHR19277 (PANTHER), PTHR19277:SF9 (PANTHER), SignalP-NN(euk) (SIGNALP)
contig_3823	PREDICTED: hypothetical protein LOC100159688	397	1	3.76551e-32	0.81	0	-		tmhmm (TMHMM)
contig_16873	PREDICTED: hypothetical protein LOC100159700	306	1	3.89427e-20	0.93	0	-		SignalP-NN(euk) (SIGNALP), tmhmm (TMHMM)
contig_711	PREDICTED: hypothetical protein LOC100159968	2325	1	2.85922e-64	0.74	0	-		SignalP-NN(euk) (SIGNALP)
contig_10065	PREDICTED: hypothetical protein LOC100160836	1206	3	1.89288e-40	0.6133	0	-		no IPS match
contig_6776	PREDICTED: hypothetical protein LOC100161274	2896	20	0	0.6955	2	C:integral to membrane; P:transmembrane transport		IPR001507 (PFAM); SignalP-NN(euk) (SIGNALP), tmhmm (TMHMM)
contig_14175	PREDICTED: hypothetical protein LOC100161602 isoform 1	1506	1	2.4283e-66	0.81	0	-		SignalP-NN(euk) (SIGNALP), tmhmm (TMHMM)
contig_12674	PREDICTED: hypothetical protein LOC100161958	782	1	3.93623e-42	0.8	0	-		no IPS match
contig_2224	PREDICTED: hypothetical protein LOC100162252	2000	1	2.96383e-38	0.95	0	-		no IPS match
contig_21295	PREDICTED: hypothetical protein LOC100162252	658	2	4.70385e-76	0.715	0	-		SignalP-NN(euk) (SIGNALP), tmhmm (TMHMM)
contig_10627	PREDICTED: hypothetical protein LOC100162252	164	1	4.86036e-24	0.98	0	-		no IPS match
contig_9135	PREDICTED: hypothetical protein LOC100162699	4361	20	0	0.7755	3	P:cell morphogenesis; C:integral to membrane; F:structural constituent of chitin-based cuticle	-	IPR001507 (PFAM); PTHR22907 (PANTHER), PTHR22907:SF0 (PANTHER), SignalP-NN(euk) (SIGNALP), tmhmm (TMHMM)
contig_2917	PREDICTED: hypothetical protein LOC100162741	1812	3	3.35615e-175	0.7233	0	-		SignalP-NN(euk) (SIGNALP)
contig_5948	PREDICTED: hypothetical protein LOC100162875	2313	1	9.66072e-107	0.73	0	-		no IPS match
contig_2234	PREDICTED: hypothetical protein LOC100162944	2896	20	0	0.593	0	-		no IPS match
contig_3151	PREDICTED: hypothetical protein LOC100163324	1185	1	1.50171e-43	0.76	0	-		no IPS match
contig_1491	PREDICTED: hypothetical protein LOC100163324	740	1	6.0752e-99	0.81	0	-		no IPS match
contig_984	PREDICTED: hypothetical protein LOC100163617	3306	1	0	0.94	0	-		SignalP-NN(euk) (SIGNALP)
contig_9175	PREDICTED: hypothetical protein LOC100164913 isoform 2	1121	1	3.10192e-30	0.84	0	-		no IPS match
contig_4924	PREDICTED: hypothetical protein LOC100165079 isoform 1	2631	2	4.46958e-49	0.715	0	-		tmhmm (TMHMM)
contig_17402	PREDICTED: hypothetical protein LOC100165083	1940	20	0	0.619	0	-		no IPS match
contig_6713	PREDICTED: hypothetical protein LOC100165115	2272	11	0	0.6764	0	-		no IPS match
contig_1061	PREDICTED: hypothetical protein LOC100165153	740	1	5.13465e-53	0.83	0	-		no IPS match
contig_25675	PREDICTED: hypothetical protein LOC100165153	437	1	4.47143e-25	0.92	0	-		SignalP-NN(euk) (SIGNALP), tmhmm (TMHMM)
contig_20773	PREDICTED: hypothetical protein LOC100165302	1172	20	2.64022e-131	0.516	0	-		no IPS match
contig_15215	PREDICTED: hypothetical protein LOC100165921	535	1	3.52361e-20	0.84	0	-		SignalP-NN(euk) (SIGNALP)
contig_18069	PREDICTED: hypothetical protein LOC100166169	1334	1	6.03925e-42	0.95	0	-		SignalP-NN(euk) (SIGNALP)
contig_10265	PREDICTED: hypothetical protein LOC100166240	1822	2	0	0.785	0	-		SignalP-NN(euk) (SIGNALP)
contig_4437	PREDICTED: hypothetical protein LOC100166516	1118	20	5.4834e-131	0.591	0	-		no IPS match
contig_501	PREDICTED: hypothetical protein LOC100166615	3784	2	0	0.875	1	P:intracellular signal transduction	-	IPR001496 (PFAM); IPR020683 (G3DSA:1.25.40.GENE3D)
contig_22488	PREDICTED: hypothetical protein LOC100166780 isoform 2	390	2	8.78346e-12	0.88	0	-		no IPS match
contig_14346	PREDICTED: hypothetical protein LOC100166829	2259	3	0	0.6933	2	F:serine-type endopeptidase activity; P:proteolysis	EC:3.4.21.0	IPR001254 (PFAM); IPR009003 (SUPERFAMILY); G3DSA:2.40.10.10 (GENE3D), PTHR24275 (PANTHER), PTHR24275:SF0 (PANTHER), SignalP-NN(euk) (SIGNALP)
contig_20994	PREDICTED: hypothetical protein LOC100167195	1585	2	4.20272e-65	0.57	1	F:protein binding	-	IPR002909 (PFAM); IPR013783 (G3DSA:2.60.40.GENE3D); tmhmm (TMHMM)
contig_13021	PREDICTED: hypothetical protein LOC100167324	2545	2	5.68044e-32	0.795	0	-		no IPS match
contig_9524	PREDICTED: hypothetical protein LOC100167324	418	1	1.99025e-07	0.91	0	-		SignalP-NN(euk) (SIGNALP), tmhmm (TMHMM)
contig_521	PREDICTED: hypothetical protein LOC100167400	1303	1	2.65504e-85	0.85	0	-		SignalP-NN(euk) (SIGNALP), tmhmm (TMHMM)
contig_30223	PREDICTED: hypothetical protein LOC100167781	289	1	1.29896e-12	0.91	0	-		SignalP-NN(euk) (SIGNALP)
contig_8001	PREDICTED: hypothetical protein LOC100167881 isoform 1	1231	1	9.55906e-98	0.82	0	-		SignalP-NN(euk) (SIGNALP), tmhmm (TMHMM)
contig_3066	PREDICTED: hypothetical protein LOC100167948	1329	1	2.70226e-22	0.96	0	-		no IPS match
contig_14201	PREDICTED: hypothetical protein LOC100168276	452	3	1.48914e-09	0.78	0	-		IPR012464 (PANTHER); PTHR21879:SF0 (PANTHER), SignalP-NN(euk) (SIGNALP), tmhmm (TMHMM)
contig_4208	PREDICTED: hypothetical protein LOC100168310	2183	1	0	0.8	0	-		SignalP-NN(euk) (SIGNALP)
contig_6388	PREDICTED: hypothetical protein LOC100168377	2180	20	2.59677e-158	0.7215	0	-		SignalP-NN(euk) (SIGNALP)
contig_19881	PREDICTED: hypothetical protein LOC100168848 isoform 1	513	1	3.81309e-44	0.97	0	-		no IPS match
contig_9836	PREDICTED: hypothetical protein LOC100169228	2344	13	1.29283e-96	0.5531	0	-		no IPS match
contig_1972	PREDICTED: hypothetical protein LOC100169299	1025	13	2.57804e-48	0.8223	1	F:protein binding	-	IPR003961 (PFAM); IPR013783 (G3DSA:2.60.40.GENE3D); PTHR19143 (PANTHER)
contig_404	PREDICTED: hypothetical protein LOC100169357 isoform 1	2119	1	5.50034e-137	0.84	0	-		SignalP-NN(euk) (SIGNALP)
contig_11119	PREDICTED: hypothetical protein LOC100169409	1736	20	2.7204e-80	0.56	0	-		IPR012464 (PANTHER); PTHR21879:SF0 (PANTHER), SignalP-NN(euk) (SIGNALP), tmhmm (TMHMM)
contig_16389	PREDICTED: hypothetical protein LOC100568923	715	1	2.14695e-14	0.97	0	-		no IPS match
contig_4065	PREDICTED: hypothetical protein LOC100569608	500	2	1.15546e-24	0.83	0	-		no IPS match
contig_7272	PREDICTED: hypothetical protein LOC100569768 isoform 1	1340	1	4.20875e-140	0.95	0	-		no IPS match
contig_5713	PREDICTED: hypothetical protein LOC100569903	1497	1	2.40902e-13	0.88	0	-		SignalP-NN(euk) (SIGNALP), tmhmm (TMHMM)
contig_6153	PREDICTED: hypothetical protein LOC100570619	1458	2	2.15237e-12	0.78	0	-		no IPS match
contig_1188	PREDICTED: hypothetical protein LOC100570828	1275	1	9.75758e-14	0.97	0	-		SignalP-NN(euk) (SIGNALP)
contig_4416	PREDICTED: hypothetical protein LOC100571139	1253	1	2.80476e-61	0.84	0	-		SignalP-NN(euk) (SIGNALP)
contig_1666	PREDICTED: hypothetical protein LOC100572399	1017	4	1.59587e-40	0.83	0	-		SignalP-NN(euk) (SIGNALP), tmhmm (TMHMM)
contig_6754	PREDICTED: hypothetical protein LOC100572758	1170	1	1.20788e-16	0.58	0	-		no IPS match
contig_19976	PREDICTED: hypothetical protein LOC100574317	352	1	3.95929e-35	0.92	0	-		no IPS match
contig_7260	PREDICTED: hypothetical protein LOC100574556	514	1	2.06105e-11	0.74	0	-		no IPS match
contig_11175	PREDICTED: hypothetical protein LOC100574940	682	1	4.56827e-25	0.79	0	-		no IPS match
contig_17796	PREDICTED: hypothetical protein LOC100575108	561	1	1.18079e-09	0.98	0	-		tmhmm (TMHMM)
contig_5924	PREDICTED: hypothetical protein LOC100575323	2630	1	0	0.98	0	-		no IPS match
contig_7799	PREDICTED: hypothetical protein LOC100575561 isoform 1	1739	2	1.43072e-09	0.51	0	-		SignalP-NN(euk) (SIGNALP), tmhmm (TMHMM)
contig_8369	acetyl-coenzyme a transporter 1-like	2233	20	0	0.7365	3	P:acetyl-CoA transport; C:integral to membrane; F:acetyl-CoA transporter activity		no IPS match
contig_11727	acetyl-coenzyme a transporter 1-like	1902	20	3.45782e-110	0.7475	3	F:acetyl-CoA transporter activity; C:integral to membrane; P:acetyl-CoA transport	-	IPR024371 (PTHR12778:PANTHER); PTHR12778 (PANTHER), SignalP-NN(euk) (SIGNALP), tmhmm (TMHMM)
contig_6751	acetyl-coenzyme a transporter 1-like	766	20	1.97458e-59	0.659	3	F:acetyl-CoA transporter activity; C:integral to membrane; P:acetyl-CoA transport	-	IPR024371 (PTHR12778:PANTHER); PTHR12778 (PANTHER), SignalP-NN(euk) (SIGNALP), tmhmm (TMHMM)
contig_8275	acetyl-coenzyme a transporter 1-like	692	20	4.07181e-59	0.643	3	F:acetyl-CoA transporter activity; C:integral to membrane; P:acetyl-CoA transport	-	IPR024371 (PTHR12778:PANTHER); PTHR12778 (PANTHER), SignalP-NN(euk) (SIGNALP), tmhmm (TMHMM)
contig_3528	acyl- -binding isoform 1	1034	20	3.24752e-45	0.785	2	F:fatty-acyl-CoA binding; P:cellular acyl-CoA homeostasis	-	IPR000582 (PRINTS); IPR014352 (G3DSA:1.20.80.GENE3D); PTHR23310 (PANTHER)
contig_12587	adenylate cyclase	1429	20	0	0.634	2	C:integral to membrane; P:transmembrane transport	-	IPR011701 (PFAM); IPR016196 (SUPERFAMILY); G3DSA:1.20.1250.20 (GENE3D), PTHR23038 (PANTHER), PTHR23038:SF2 (PANTHER), SignalP-NN(euk) (SIGNALP), tmhmm (TMHMM)
contig_734	alkaline phosphatase	1590	20	4.61539e-32	0.6945	2	P:metabolic process; F:phosphatase activity	EC:3.1.3.0	IPR001952 (PFAM); IPR017849 (G3DSA:3.40.720.GENE3D); IPR017850 (SUPERFAMILY); PTHR11596 (PANTHER), PTHR11596:SF11 (PANTHER), tmhmm (TMHMM)
contig_12599	alkaline phosphatase	580	20	6.88012e-118	0.6945	2	F:phosphatase activity; P:metabolic process	EC:3.1.3.0	IPR001952 (PRINTS); IPR017849 (G3DSA:3.40.720.GENE3D); IPR017850 (SUPERFAMILY); PTHR11596 (PANTHER), PTHR11596:SF11 (PANTHER)
contig_89	amino acid transporter	623	20	1.4604e-134	0.575	2	C:integral to membrane; C:membrane		IPR013057 (PFAM); PTHR22950 (PANTHER), PTHR22950:SF9 (PANTHER), SignalP-NN(euk) (SIGNALP), tmhmm (TMHMM)
contig_7391	aminopeptidase n-like	3193	20	0	0.7425	3	P:proteolysis; F:metallopeptidase activity; F:zinc ion binding	-	IPR001930 (PANTHER); IPR014782 (PRINTS); IPR024571 (PFAM); G3DSA:1.10.390.10 (GENE3D), PTHR11533:SF52 (PANTHER), SignalP-NN(euk) (SIGNALP), tmhmm (TMHMM), SSF55486 (SUPERFAMILY), SSF63737 (SUPERFAMILY)
contig_474	amphiphysin-like isoform 1	2199	20	2.54259e-39	0.8555	10	C:synapse; P:exocytosis; P:neurotransmitter secretion; F:protein domain specific binding; P:regulation of muscle contraction; P:rhabdomere membrane biogenesis; C:cytoplasm; P:synaptic vesicle endocytosis; P:protein localization; C:plasma membrane	-	IPR001452 (PRINTS); G3DSA:2.30.30.40 (GENE3D), PTHR10321 (PANTHER), PTHR10321:SF7 (PANTHER)
contig_9463	ankyrin repeat protein r840-like	1894	20	2.48514e-153	0.6085	0	-		IPR020683 (G3DSA:1.25.40.GENE3D); SSF140860 (SUPERFAMILY)
contig_6791	apolipoprotein d-like	542	20	9.7375e-82	0.7215	1	F:pigment binding	-	IPR000566 (PFAM); IPR011038 (SUPERFAMILY); IPR012674 (G3DSA:2.40.128.GENE3D); PTHR10612 (PANTHER), PTHR10612:SF4 (PANTHER)
contig_10009	apolipoprotein d-like	366	20	2.13451e-52	0.654	1	F:binding	-	IPR000566 (PFAM); IPR011038 (SUPERFAMILY); IPR012674 (G3DSA:2.40.128.GENE3D); IPR022272 (PROSITE); PTHR10612 (PANTHER), PTHR10612:SF4 (PANTHER), SignalP-NN(euk) (SIGNALP), tmhmm (TMHMM)
contig_11345	apolipoprotein d-like	273	15	1.06248e-21	0.476	0	-		no IPS match
contig_9126	aquaporin aqpcic-like	1183	20	4.97917e-69	0.651	3	F:transporter activity; P:transport; C:membrane	-	IPR000425 (PRINTS); IPR023271 (G3DSA:1.20.1080.GENE3D); PTHR19139:SF25 (PANTHER), SignalP-NN(euk) (SIGNALP), tmhmm (TMHMM)
contig_29067	aquaporin isoform 2	620	20	1.15547e-81	0.679	7	P:water transport; P:regulation of oviposition; P:water homeostasis; P:transmembrane transport; P:renal system process; C:integral to membrane; F:water channel activity	-	IPR000425 (PRINTS); IPR022357 (PROSITE); IPR023271 (G3DSA:1.20.1080.GENE3D); SignalP-NN(euk) (SIGNALP), tmhmm (TMHMM)
contig_3097	aspartate cytoplasmic	1662	20	0	0.6625	21	P:L-methionine salvage from methylthioadenosine; F:L-aspartate:2-oxoglutarate aminotransferase activity; P:gluconeogenesis; P:cellular response to insulin stimulus; P:aspartate catabolic process; C:cytosol; P:response to glucocorticoid stimulus; P:glutamate metabolic process; P:2-oxoglutarate metabolic process; P:polyamine metabolic process; F:pyridoxal phosphate binding; P:tryptophan biosyntheti…	EC:2.6.1.1	IPR000796 (PRINTS); IPR004839 (PFAM); IPR015421 (G3DSA:3.40.640.GENE3D); IPR015424 (SUPERFAMILY); PTHR11879:SF0 (PANTHER)
contig_6584	atp-binding cassette sub-family g member 5-like	1062	20	1.3113e-95	0.5445	8	F:ATPase activity; F:ATP binding; P:ATP catabolic process; F:hydrolase activity; F:organic phosphonate transmembrane-transporting ATPase activity; C:membrane; F:nucleotide binding; F:nucleoside-triphosphatase activity		PTHR19241 (PANTHER), PTHR19241:SF7 (PANTHER), SignalP-NN(euk) (SIGNALP), tmhmm (TMHMM)
contig_14327	atrial natriuretic peptide-converting enzyme-like	2521	20	0	0.626	1	F:catalytic activity	-	no IPS match
contig_5580	c-type lectin-like precursor	1046	20	1.55787e-158	0.921	1	F:carbohydrate binding	-	IPR001304 (SMART); IPR016186 (G3DSA:3.10.100.GENE3D); IPR016187 (SUPERFAMILY); IPR018378 (PROSITE); PTHR21407 (PANTHER), PTHR21407:SF1 (PANTHER), SignalP-NN(euk) (SIGNALP), tmhmm (TMHMM)
contig_35512	c-type lectin-like precursor	694	20	9.34628e-46	0.921	1	F:carbohydrate binding	-	PTHR21407 (PANTHER), PTHR21407:SF1 (PANTHER), SignalP-NN(euk) (SIGNALP)
contig_26541	c-type lectin-like precursor	641	20	6.41739e-28	0.944	1	F:carbohydrate binding	-	no IPS match
contig_351	calreticulin-like isoform 1	3089	20	1.44924e-141	0.8785	23	P:locomotion involved in locomotory behavior; P:startle response; F:RNA polymerase II distal enhancer sequence-specific DNA binding; P:protein folding; C:endoplasmic reticulum lumen; C:extracellular space; F:calcium ion binding; P:olfactory behavior; P:molting cycle, chitin-based cuticle; F:protein heterodimerization activity; P:pupariation; C:fusome; P:peripheral nervous system development; F:un…	-	tmhmm (TMHMM)
contig_30629	carbohydrate sulfotransferase 11-like	963	20	3.9549e-168	0.6555	3	F:sulfotransferase activity; C:integral to membrane; P:carbohydrate biosynthetic process	EC:2.8.2.0	IPR005331 (PFAM); IPR018011 (PANTHER)
contig_19311	carbonyl reductase	980	20	3.99324e-62	0.705	6	F:oxidoreductase activity; P:transport; F:heterocyclic compound binding; P:metabolic process; F:organic cyclic compound binding; C:membrane part	-	no IPS match
contig_5565	carboxypeptidase b-like	1431	20	0	0.642	3	F:metallocarboxypeptidase activity; P:proteolysis; F:zinc ion binding	EC:3.4.17.0	IPR000834 (PRINTS); IPR003146 (G3DSA:3.30.70.GENE3D); IPR009020 (SUPERFAMILY); G3DSA:3.40.630.10 (GENE3D), PTHR11705 (PANTHER), SignalP-NN(euk) (SIGNALP), tmhmm (TMHMM), SSF53187 (SUPERFAMILY)
contig_5566	carboxypeptidase b-like	244	20	2.0942e-32	0.7755	3	P:proteolysis; F:metallocarboxypeptidase activity; F:zinc ion binding	EC:3.4.17.0	IPR000834 (PFAM); G3DSA:3.40.630.10 (GENE3D), PTHR11705 (PANTHER), SSF53187 (SUPERFAMILY)
contig_8089	carboxypeptidase m	2357	20	3.49896e-125	0.8825	4	F:serine-type carboxypeptidase activity; P:proteolysis; F:metallocarboxypeptidase activity; F:zinc ion binding	EC:3.4.16.0; EC:3.4.17.0	IPR000834 (PFAM); IPR008969 (SUPERFAMILY); IPR014766 (G3DSA:2.60.40.GENE3D); IPR027062 (PTHR11532:PANTHER); G3DSA:3.40.630.10 (GENE3D), PTHR11532 (PANTHER), PF13620 (PFAM), SSF53187 (SUPERFAMILY)
contig_10493	carboxypeptidase m-like	1222	20	0	0.93	4	F:serine-type carboxypeptidase activity; P:proteolysis; F:metallocarboxypeptidase activity; F:zinc ion binding	EC:3.4.16.0; EC:3.4.17.0	IPR000834 (PRINTS); IPR027062 (PTHR11532:PANTHER); G3DSA:3.40.630.10 (GENE3D), PTHR11532 (PANTHER), SignalP-NN(euk) (SIGNALP), tmhmm (TMHMM), SSF53187 (SUPERFAMILY)
contig_8054	cg1136 cg1136-pa	2679	20	1.19823e-74	0.7935	1	F:structural constituent of cuticle	-	tmhmm (TMHMM)
contig_8430	cg11905 cg11905-ph	1900	2	3.26424e-08	0.67	0	-		SignalP-NN(euk) (SIGNALP)
contig_3506	cg12164 cg12164-pa	4194	20	4.36286e-142	0.725	0	-		no IPS match
contig_13550	cg12880 cg12880-pa	1617	20	1.32774e-137	0.4585	0	-		SignalP-NN(euk) (SIGNALP), tmhmm (TMHMM)
contig_12531	cg17600 cg17600-pa	1826	12	0	0.5333	1	C:integral to membrane	-	IPR007237 (PFAM); tmhmm (TMHMM)
contig_2868	cg18431 cg18431-pa	2288	20	0	0.758	1	F:carbohydrate binding		no IPS match
contig_5357	cg33978 cg33978-pa	6565	20	0	0.565	4	F:calcium ion binding; F:molecular_function; P:biological_process; C:cellular_component		tmhmm (TMHMM)
contig_12150	cg4374 cg4374-pa	1898	20	0	0.8825	3	F:zinc ion binding; F:nucleic acid binding; C:intracellular	-	IPR007087 (PROSITE); IPR013087 (G3DSA:3.30.160.GENE3D); IPR015880 (SMART); PTHR23229 (PANTHER), PTHR23229:SF13 (PANTHER), PF13465 (PFAM), SSF57667 (SUPERFAMILY)
contig_1630	cg6026 cg6026-pa	3765	6	0	0.5683	0	-		PS51257 (PROFILE), SignalP-NN(euk) (SIGNALP)
contig_3154	cg7201 cg7201-pa	2917	20	4.37117e-167	0.703	0	-		IPR006631 (PFAM); PTHR21398 (PANTHER), SignalP-NN(euk) (SIGNALP)
contig_7811	cg9095 cg9095-pb	3595	20	0	0.8035	2	P:cell adhesion; F:carbohydrate binding	-	IPR000421 (PFAM); IPR000436 (PFAM); IPR001304 (PFAM); IPR006585 (SMART); IPR008979 (G3DSA:2.60.120.GENE3D); IPR016186 (G3DSA:3.10.100.GENE3D); IPR016187 (SUPERFAMILY); IPR018378 (PROSITE); G3DSA:2.10.70.10 (GENE3D), PTHR19325 (PANTHER), PTHR19325:SF49 (PANTHER), tmhmm (TMHMM)
contig_9630	chitin binding protein	1876	20	3.20567e-152	0.9025	3	C:extracellular region; F:chitin binding; P:chitin metabolic process	-	IPR002557 (G3DSA:2.170.140.GENE3D); PTHR22933 (PANTHER), PTHR22933:SF0 (PANTHER)
contig_15199	chorion peroxidase	884	20	0	0.8565	5	F:heme binding; F:peroxidase activity; P:oxidation-reduction process; P:response to oxidative stress; P:peroxidase reaction	EC:1.11.1.7	IPR002007 (G3DSA:1.10.640.GENE3D); IPR010255 (SUPERFAMILY); PTHR11475 (PANTHER), PTHR11475:SF7 (PANTHER)
contig_7359	chorion peroxidase-like	2452	20	0	0.615	0	-		SignalP-NN(euk) (SIGNALP)
contig_11054	chorion peroxidase-like	1591	20	0	0.8825	0	-		no IPS match
contig_4795	chorion peroxidase-like	858	20	4.95996e-137	0.6145	5	F:peroxidase activity; P:response to oxidative stress; F:heme binding; P:oxidation-reduction process; P:peroxidase reaction	EC:1.11.1.7	IPR002007 (G3DSA:1.10.640.GENE3D); IPR010255 (SUPERFAMILY); PTHR11475 (PANTHER)
contig_6820	chorion peroxidase-like	782	20	2.91543e-100	0.6715	5	F:peroxidase activity; P:response to oxidative stress; F:heme binding; P:oxidation-reduction process; P:peroxidase reaction	EC:1.11.1.7	IPR002007 (G3DSA:1.10.640.GENE3D); IPR010255 (SUPERFAMILY); PTHR11475 (PANTHER)
contig_2603	clone 205-like isoform 1	257	20	3.37181e-15	0.97	6	P:phagocytosis, engulfment; F:ATP binding; P:skeletal myofibril assembly; C:actin filament; F:structural constituent of cytoskeleton; C:lipid particle	-	no IPS match
contig_3544	collagen alpha-1 chain-like	3499	20	0	0.6625	3	F:extracellular matrix structural constituent; C:collagen; F:hydrolase activity		no IPS match
contig_513	collagen alpha-2 chain-like	5449	3	0	0.6333	1	F:structural constituent of cuticle		IPR008160 (PFAM); PTHR24023 (PANTHER)
contig_2774	comm domain-containing protein 3-like	299	13	2.68077e-27	0.7262	0	-		IPR009886 (PFAM); PTHR31159 (PANTHER), PTHR31159:SF0 (PANTHER)
contig_5131	cuticular protein 60 precursor	1160	20	5.4846e-56	0.7665	1	F:structural constituent of cuticle	-	no IPS match
contig_129	cuticular protein analogous to peritrophins 3-e precursor	1776	20	0	0.5635	3	F:chitin binding; P:chitin metabolic process; C:extracellular region		tmhmm (TMHMM)
contig_46737	cuticular protein precursor	854	20	4.08336e-34	0.7735	1	F:structural constituent of cuticle	-	IPR000618 (PRINTS); PTHR12236 (PANTHER), PTHR12236:SF0 (PANTHER)
contig_8051	cuticular protein tweedle motif 2 precursor	1315	20	4.10363e-19	0.815	4	P:chitin-based cuticle development; C:proteinaceous extracellular matrix; F:structural constituent of chitin-based cuticle; P:body morphogenesis	-	IPR004145 (PFAM)
contig_5954	cyclic amp response element-binding protein a-like	2558	20	9.97055e-154	0.8965	10	P:positive regulation of transcription from RNA polymerase II promoter; P:salivary gland morphogenesis; F:enhancer sequence-specific DNA binding; P:dorsal/ventral pattern formation; P:chitin-based larval cuticle pattern formation; P:regulation of apoptotic process; F:sequence-specific DNA binding transcription factor activity; F:protein homodimerization activity; C:transcription factor complex;	-	IPR004827 (PFAM); IPR008917 (SUPERFAMILY); G3DSA:1.20.5.170 (GENE3D), PTHR22952 (PANTHER), PTHR22952:SF7 (PANTHER)
contig_7996	cysteine dioxygenase type 1-like	1333	20	4.3072e-180	0.7175	5	F:iron ion binding; P:oxidation-reduction process; P:L-cysteine metabolic process; F:cysteine dioxygenase activity; P:taurine metabolic process	EC:1.13.11.20	SignalP-NN(euk) (SIGNALP), tmhmm (TMHMM)
contig_30932	cytochrome b561-like	541	20	5.19038e-61	0.666	1	C:integral to membrane	-	IPR004877 (PFAM); IPR006593 (PROFILE); PTHR10106 (PANTHER), SignalP-NN(euk) (SIGNALP), tmhmm (TMHMM)
contig_17122	cytochrome p450	525	20	9.76462e-96	0.702	5	F:oxidoreductase activity; F:electron carrier activity; F:heme binding; P:oxidation-reduction process; P:electron transport	-	IPR001128 (PRINTS); IPR002401 (PRINTS); IPR017972 (PROSITE); PTHR24292 (PANTHER), PTHR24292:SF5 (PANTHER)
contig_3710	cytosolic 10-formyltetrahydrofolate dehydrogenase	4289	20	0	0.7885	8	F:oxidoreductase activity, acting on the aldehyde or oxo group of donors, NAD or NADP as acceptor; P:small molecule metabolic process; P:biosynthetic process; P:cellular metabolic process; F:hydroxymethyl-, formyl- and related transferase activity; P:methylation; F:methyltransferase activity; P:oxidation-reduction process	EC:1.2.1.0; EC:2.1.2.0; EC:2.1.1.0	IPR001555 (PROSITE); IPR002376 (G3DSA:3.40.50.GENE3D); IPR005793 (G3DSA:3.10.25.GENE3D); IPR009081 (G3DSA:1.10.1200.GENE3D); IPR011034 (SUPERFAMILY); IPR015590 (PFAM); IPR016160 (PROSITE); IPR016161 (SUPERFAMILY); IPR016162 (G3DSA:3.40.605.GENE3D); IPR016163 (G3DSA:3.40.309.GENE3D); PTHR11699 (PANTHER), PTHR11699:SF46 (PANTHER)
contig_1614	dehydrogenase reductase sdr family member 11-like	1024	20	9.14537e-159	0.6615	3	F:oxidoreductase activity; P:oxidation-reduction process; F:nucleotide binding	-	no IPS match
contig_5734	delta-like protein 1-like	1293	20	0	0.7435	3	C:membrane; P:cell communication; F:protein binding	-	IPR000742 (PFAM); IPR001774 (PROFILE); IPR013032 (PFAM); G3DSA:2.10.25.10 (GENE3D), G3DSA:2.170.300.10 (GENE3D), PTHR24838 (PANTHER), PTHR24838:SF82 (PANTHER), SignalP-NN(euk) (SIGNALP), tmhmm (TMHMM), SSF57196 (SUPERFAMILY)
contig_124	dimethylaniline monooxygenase	1291	20	5.16177e-110	0.5265	7	P:oxidation-reduction process; F:oxidoreductase activity; F:N,N-dimethylaniline monooxygenase activity; F:monooxygenase activity; F:NADP binding; F:flavin adenine dinucleotide binding; F:nucleotide binding		tmhmm (TMHMM)
contig_10520	dna binding protein elf-1	1463	2	0.000229591	0.74	0	-		SignalP-NN(euk) (SIGNALP)
contig_2568	dnaj homolog subfamily c member 22-like	2663	20	0	0.629	7	C:early endosome; P:liquid clearance, open tracheal system; C:plasma membrane; P:regulation of tube length, open tracheal system; C:cytoplasmic vesicle; P:extracellular matrix organization; P:endocytosis	-	IPR001623 (PRINTS); IPR007829 (PFAM); PTHR24076 (PANTHER), tmhmm (TMHMM)
contig_1913	dolichyl-diphosphooligosaccharide--protein glycosyltransferase subunit stt3b-like	2979	20	0	0.8675	3	C:oligosaccharyltransferase complex; P:protein glycosylation; F:oligosaccharyl transferase activity	-	IPR003674 (PFAM); PTHR13872 (PANTHER), PTHR13872:SF14 (PANTHER), SignalP-NN(euk) (SIGNALP), tmhmm (TMHMM)
contig_11276	doublesex cognate 73a	1354	20	5.3235e-169	0.8105	3	C:extracellular region; P:chitin-based cuticle development; F:structural constituent of chitin-based cuticle	-	SignalP-NN(euk) (SIGNALP)
contig_3933	dusky cg9355-pa	4257	20	0	0.744	0	-		IPR001507 (PFAM); PTHR22907 (PANTHER), PTHR22907:SF0 (PANTHER), SignalP-NN(euk) (SIGNALP), tmhmm (TMHMM)
contig_15112	dusky- isoform a	1856	20	0	0.695	6	P:cell-matrix adhesion; C:apical plasma membrane; P:actin filament organization; F:structural constituent of chitin-based cuticle; P:apical constriction; P:regulation of embryonic cell shape	-	IPR001507 (PFAM); PTHR22907 (PANTHER), PTHR22907:SF0 (PANTHER), SignalP-NN(euk) (SIGNALP), tmhmm (TMHMM)
contig_1024	ecdysone-induced protein 78c-like	4878	20	0	0.694	7	P:steroid hormone mediated signaling pathway; P:regulation of transcription, DNA-dependent; F:thyroid hormone receptor activity; F:steroid hormone receptor activity; C:nucleus; F:zinc ion binding; F:sequence-specific DNA binding	-	IPR000536 (PFAM); IPR001628 (PRINTS); IPR001723 (PRINTS); IPR008946 (G3DSA:1.10.565.GENE3D); IPR013088 (G3DSA:3.30.50.GENE3D); PTHR24082 (PANTHER), PTHR24082:SF30 (PANTHER), SSF57716 (SUPERFAMILY)
contig_15046	ectodermal cg6611-pa	567	20	3.33935e-92	0.727	2	C:nucleus; P:tube development	-	no IPS match
contig_8751	esterase fe4-like	1209	20	3.99989e-123	0.5255	1	F:hydrolase activity	-	IPR002018 (PFAM); G3DSA:3.40.50.1820 (GENE3D), PTHR11559 (PANTHER), PTHR11559:SF27 (PANTHER), SSF53474 (SUPERFAMILY)
contig_3092	esterase fe4-like	558	20	1.22435e-107	0.738	1	F:carboxylic ester hydrolase activity	EC:3.1.1.0	IPR002018 (PFAM); IPR019826 (PROSITE); G3DSA:3.40.50.1820 (GENE3D), PTHR11559 (PANTHER), SSF53474 (SUPERFAMILY)
contig_1874	f-box leucine rich repeat protein	4334	20	0	0.771	1	F:protein binding	-	IPR001810 (SMART); IPR006553 (SMART); G3DSA:3.80.10.10 (GENE3D), PTHR23125 (PANTHER), PTHR23125:SF77 (PANTHER), PF12937 (PFAM), PF13516 (PFAM), SSF52047 (SUPERFAMILY)
contig_11189	f-box lrr-repeat protein 2-like	1643	3	1.24299e-70	0.6167	6	P:heat acclimation; P:proteolysis involved in cellular protein catabolic process; P:SCF-dependent proteasomal ubiquitin-dependent protein catabolic process; P:positive regulation of cell division; C:SCF ubiquitin ligase complex; C:nucleus		G3DSA:3.80.10.10 (GENE3D), PTHR23125 (PANTHER), SSF52047 (SUPERFAMILY)
contig_5649	facilitated trehalose transporter tret1-like	2577	20	0	0.571	3	C:integral to membrane; F:transmembrane transporter activity; P:transmembrane transport	-	IPR005828 (PFAM); IPR005829 (PROSITE); IPR016196 (SUPERFAMILY); IPR020846 (PROFILE); G3DSA:1.20.1250.20 (GENE3D), PTHR24063 (PANTHER), PTHR24063:SF50 (PANTHER), SignalP-NN(euk) (SIGNALP), tmhmm (TMHMM)
contig_8698	facilitated trehalose transporter tret1-like	2319	20	0	0.552	3	F:substrate-specific transmembrane transporter activity; P:transmembrane transport; C:integral to membrane	-	IPR003663 (PRINTS); IPR005828 (PFAM); IPR016196 (SUPERFAMILY); IPR020846 (PROFILE); G3DSA:1.20.1250.20 (GENE3D), PTHR24063 (PANTHER), PS51257 (PROFILE), SignalP-NN(euk) (SIGNALP), tmhmm (TMHMM)
contig_5265	facilitated trehalose transporter tret1-like	2218	20	0	0.542	3	C:integral to membrane; F:transmembrane transporter activity; P:transmembrane transport	-	IPR005828 (PFAM); IPR016196 (SUPERFAMILY); IPR020846 (PROFILE); G3DSA:1.20.1250.20 (GENE3D), PTHR24063 (PANTHER), PTHR24063:SF50 (PANTHER), SignalP-NN(euk) (SIGNALP), tmhmm (TMHMM)
contig_3739	facilitated trehalose transporter tret1-like	1963	20	8.2674e-134	0.556	5	F:substrate-specific transmembrane transporter activity; P:disaccharide transport; C:plasma membrane; C:integral to membrane; P:transmembrane transport	-	IPR005828 (PFAM); IPR005829 (PROSITE); IPR016196 (SUPERFAMILY); IPR020846 (PROFILE); G3DSA:1.20.1250.20 (GENE3D), PTHR24063 (PANTHER), PTHR24063:SF50 (PANTHER), tmhmm (TMHMM)
contig_3599	facilitated trehalose transporter tret1-like	1941	20	0	0.5215	3	C:integral to membrane; F:transmembrane transporter activity; P:transmembrane transport	-	IPR005828 (PFAM); IPR005829 (PROSITE); IPR016196 (SUPERFAMILY); IPR020846 (PROFILE); G3DSA:1.20.1250.20 (GENE3D), PTHR24063 (PANTHER), PTHR24063:SF51 (PANTHER), SignalP-NN(euk) (SIGNALP), tmhmm (TMHMM)
contig_13133	facilitated trehalose transporter tret1-like	1787	20	0	0.6935	3	C:integral to membrane; F:transmembrane transporter activity; P:transmembrane transport	-	IPR005828 (PFAM); IPR005829 (PROSITE); IPR016196 (SUPERFAMILY); IPR020846 (PROFILE); G3DSA:1.20.1250.20 (GENE3D), PTHR24063 (PANTHER), PTHR24063:SF56 (PANTHER), SignalP-NN(euk) (SIGNALP), tmhmm (TMHMM)
contig_28127	facilitated trehalose transporter tret1-like	1528	20	0	0.6075	3	C:integral to membrane; F:transmembrane transporter activity; P:transmembrane transport	-	IPR005828 (PFAM); IPR005829 (PROSITE); IPR016196 (SUPERFAMILY); IPR020846 (PROFILE); G3DSA:1.20.1250.20 (GENE3D), PTHR24063 (PANTHER), tmhmm (TMHMM)
contig_7729	facilitated trehalose transporter tret1-like	680	20	9.0271e-106	0.582	3	F:transporter activity; P:transmembrane transport; C:integral to membrane	-	IPR005829 (PROSITE); IPR011701 (PFAM); IPR016196 (SUPERFAMILY); IPR020846 (PROFILE); G3DSA:1.20.1250.20 (GENE3D), PTHR24063 (PANTHER), PTHR24063:SF51 (PANTHER), SignalP-NN(euk) (SIGNALP), tmhmm (TMHMM)
contig_5446	facilitated trehalose transporter tret1-like	556	20	1.89528e-91	0.5725	3	C:integral to membrane; F:transmembrane transporter activity; P:transmembrane transport	-	IPR005828 (PFAM); PTHR24063 (PANTHER), tmhmm (TMHMM)
contig_14377	facilitated trehalose transporter tret1-like	473	20	3.91595e-33	0.641	8	F:transmembrane transporter activity; P:carbohydrate transport; C:integral to membrane; P:transmembrane transport; C:membrane; P:transport; F:transporter activity; F:substrate-specific transmembrane transporter activity		G3DSA:1.20.1250.20 (GENE3D), PTHR24063 (PANTHER), PTHR24063:SF50 (PANTHER), SignalP-NN(euk) (SIGNALP), tmhmm (TMHMM)
contig_7067	fatty acid synthase	1154	20	2.2773e-148	0.8075	0	-		no IPS match
contig_8023	fatty acid synthase-like	3796	20	0	0.54	6	F:hydrolase activity, acting on ester bonds; F:fatty acid synthase activity; F:oxidoreductase activity; C:fatty acid synthase complex; P:fatty acid biosynthetic process; P:acyl-carrier-protein biosynthetic process	EC:2.3.1.85	IPR011032 (SUPERFAMILY); IPR016040 (G3DSA:3.40.50.GENE3D); IPR020843 (SMART); G3DSA:3.40.50.1820 (GENE3D), SSF51735 (SUPERFAMILY), SSF53474 (SUPERFAMILY)
contig_9342	fatty acid synthase-like	3685	20	0	0.638	3	P:metabolic process; F:transferase activity; F:protein binding	-	IPR001227 (G3DSA:3.40.366.GENE3D); IPR014030 (PFAM); IPR014031 (PFAM); IPR014043 (PFAM); IPR016035 (SUPERFAMILY); IPR016036 (SUPERFAMILY); IPR016038 (G3DSA:3.40.47.GENE3D); IPR016039 (SUPERFAMILY); IPR020801 (SMART); IPR020841 (SMART)
contig_1094	fatty acid synthase-like	3135	20	0	0.5725	7	F:hydrolase activity, acting on ester bonds; F:fatty acid synthase activity; F:phosphopantetheine binding; F:oxidoreductase activity; C:fatty acid synthase complex; P:fatty acid biosynthetic process; P:acyl-carrier-protein biosynthetic process	EC:2.3.1.85	IPR009081 (G3DSA:1.10.1200.GENE3D); IPR011032 (SUPERFAMILY); IPR013968 (PFAM); IPR016040 (G3DSA:3.40.50.GENE3D); IPR020806 (SMART); IPR020842 (SMART); IPR020843 (SMART); SSF51735 (SUPERFAMILY)
contig_12803	fatty acid synthase-like	1752	20	0	0.533	5	F:hydrolase activity; F:fatty acid synthase activity; C:fatty acid synthase complex; P:fatty acid biosynthetic process; P:acyl-carrier-protein biosynthetic process	EC:2.3.1.85	G3DSA:3.40.50.1820 (GENE3D), SSF53474 (SUPERFAMILY)
contig_6637	fatty acyl- reductase cg5065-like	2272	20	0	0.644	0	-		no IPS match
contig_10276	fibril-forming collagen alpha chain-like	5051	20	0	0.6235	2	F:extracellular matrix structural constituent; C:collagen	-	IPR000885 (PRODOM); IPR008160 (PFAM); PTHR24023 (PANTHER)
contig_7795	flagellar basal body p-ring protein	1895	20	4.42137e-169	0.7525	4	P:ciliary or bacterial-type flagellar motility; C:outer membrane-bounded periplasmic space; C:bacterial-type flagellum basal body, distal rod, P ring; F:structural molecule activity	-	IPR001782 (PRINTS); PTHR30381 (PANTHER), PTHR30381:SF0 (PANTHER), SignalP-NN(euk) (SIGNALP), tmhmm (TMHMM)
contig_13751	forked protein	2235	20	0	0.6635	0	-		no IPS match
contig_7683	g-protein coupled receptor	1869	20	0	0.772	3	P:carbohydrate metabolic process; F:aldehyde-lyase activity; F:zinc ion binding		IPR012464 (PFAM)
contig_1135	gamma-glutamyltranspeptidase 1-like	2268	20	0	0.724	5	F:gamma-glutamyltransferase activity; P:glutathione metabolic process; P:leukotriene metabolic process; P:prostaglandin metabolic process; P:taurine metabolic process	EC:2.3.2.2	IPR000101 (PRINTS); SignalP-NN(euk) (SIGNALP), tmhmm (TMHMM), SSF56235 (SUPERFAMILY)
contig_6677	gamma-glutamyltranspeptidase 1-like	2094	20	0	0.7265	5	F:gamma-glutamyltransferase activity; P:glutathione metabolic process; P:leukotriene metabolic process; P:prostaglandin metabolic process; P:taurine metabolic process	EC:2.3.2.2	IPR000101 (PRINTS); SignalP-NN(euk) (SIGNALP), tmhmm (TMHMM), SSF56235 (SUPERFAMILY)
contig_27233	gamma-glutamyltranspeptidase 1-like	820	20	5.32393e-147	0.7295	5	F:gamma-glutamyltransferase activity; P:glutathione metabolic process; P:leukotriene metabolic process; P:prostaglandin metabolic process; P:taurine metabolic process	EC:2.3.2.2	IPR000101 (PRINTS); SSF56235 (SUPERFAMILY)
contig_11747	gamma-glutamyltranspeptidase 1-like isoform 2	1764	20	1.52937e-118	0.718	5	F:gamma-glutamyltransferase activity; P:glutathione metabolic process; P:leukotriene metabolic process; P:prostaglandin metabolic process; P:taurine metabolic process	EC:2.3.2.2	IPR000101 (PRINTS); SSF56235 (SUPERFAMILY)
contig_5850	glucose dehydrogenase	3000	20	0	0.808	8	F:flavin adenine dinucleotide binding; F:glucose dehydrogenase activity; F:choline dehydrogenase activity; P:alcohol metabolic process; P:pentose-phosphate shunt; P:glycine metabolic process; P:L-serine metabolic process; P:threonine metabolic process	EC:1.1.99.10; EC:1.1.99.1	IPR000172 (PFAM); IPR007867 (PFAM); IPR012132 (PIR); G3DSA:3.50.50.60 (GENE3D), PTHR11552 (PANTHER), PTHR11552:SF10 (PANTHER), SignalP-NN(euk) (SIGNALP), tmhmm (TMHMM), SSF51905 (SUPERFAMILY), SSF54373 (SUPERFAMILY)
contig_3456	glucose dehydrogenase	2460	20	0	0.7125	9	P:lateral inhibition; P:single-organism metabolic process; F:flavin adenine dinucleotide binding; P:oxidation-reduction process; P:alcohol metabolic process; F:choline dehydrogenase activity; P:glycine metabolic process; P:L-serine metabolic process; P:threonine metabolic process	EC:1.1.99.1	IPR000172 (PFAM); IPR007867 (PFAM); IPR012132 (PIR); G3DSA:3.50.50.60 (GENE3D), PTHR11552 (PANTHER), PTHR11552:SF10 (PANTHER), SignalP-NN(euk) (SIGNALP), SSF51905 (SUPERFAMILY), SSF54373 (SUPERFAMILY)
contig_5406	glucose dehydrogenase	1998	20	0	0.804	8	F:flavin adenine dinucleotide binding; F:glucose dehydrogenase activity; F:choline dehydrogenase activity; P:alcohol metabolic process; P:pentose-phosphate shunt; P:glycine metabolic process; P:L-serine metabolic process; P:threonine metabolic process	EC:1.1.99.10; EC:1.1.99.1	IPR000172 (PFAM); IPR007867 (PFAM); IPR012132 (PIR); G3DSA:3.50.50.60 (GENE3D), PTHR11552 (PANTHER), PTHR11552:SF10 (PANTHER), SignalP-NN(euk) (SIGNALP), SSF51905 (SUPERFAMILY), SSF54373 (SUPERFAMILY)
contig_13446	glucose dehydrogenase	1990	20	0	0.655	7	F:flavin adenine dinucleotide binding; P:oxidation-reduction process; P:alcohol metabolic process; F:choline dehydrogenase activity; P:glycine metabolic process; P:L-serine metabolic process; P:threonine metabolic process	EC:1.1.99.1	IPR000172 (PFAM); IPR007867 (PFAM); IPR012132 (PIR); G3DSA:3.50.50.60 (GENE3D), PTHR11552 (PANTHER), PTHR11552:SF10 (PANTHER), SignalP-NN(euk) (SIGNALP), tmhmm (TMHMM), SSF51905 (SUPERFAMILY), SSF54373 (SUPERFAMILY)
contig_4450	glucose dehydrogenase	1556	20	0	0.6285	7	F:flavin adenine dinucleotide binding; P:oxidation-reduction process; P:alcohol metabolic process; F:choline dehydrogenase activity; P:glycine metabolic process; P:L-serine metabolic process; P:threonine metabolic process	EC:1.1.99.1	IPR000172 (PFAM); IPR012132 (PIR); G3DSA:3.50.50.60 (GENE3D), PTHR11552 (PANTHER), PTHR11552:SF10 (PANTHER), SignalP-NN(euk) (SIGNALP), tmhmm (TMHMM), SSF51905 (SUPERFAMILY), SSF54373 (SUPERFAMILY)
contig_3365	glucose dehydrogenase	793	20	7.12999e-95	0.7305	3	P:single-organism metabolic process; F:oxidoreductase activity, acting on CH-OH group of donors; P:oxidation-reduction process	-	IPR007867 (PFAM); G3DSA:3.30.560.10 (GENE3D), G3DSA:3.50.50.60 (GENE3D), PTHR11552 (PANTHER), PTHR11552:SF10 (PANTHER), SSF51905 (SUPERFAMILY), SSF54373 (SUPERFAMILY)
contig_651	glycerol-3-phosphate acyltransferase mitochondrial-like	3109	20	0	0.598	5	F:glycerol-3-phosphate O-acyltransferase activity; P:phospholipid biosynthetic process; C:membrane; P:acyl-carrier-protein biosynthetic process; P:glycerolipid metabolic process	EC:2.3.1.15	IPR002123 (PFAM); IPR022284 (PIR); G3DSA:3.40.1130.10 (GENE3D), PTHR12563:SF3 (PANTHER), SSF69593 (SUPERFAMILY)
contig_6086	glycine dehydrogenase	1602	20	8.99549e-149	0.807	8	P:glycine catabolic process; F:glycine dehydrogenase (decarboxylating) activity; F:pyridoxal phosphate binding; F:lyase activity; C:glycine cleavage complex; P:oxidation-reduction process; P:L-serine metabolic process; P:threonine metabolic process	EC:1.4.4.2	IPR015424 (SUPERFAMILY); IPR020581 (PANTHER); PTHR11773:SF0 (PANTHER)
contig_4531	guanine nucleotide exchange factor isoform a	3986	20	0	0.738	8	P:axon guidance; P:spiracle morphogenesis, open tracheal system; P:imaginal disc-derived leg morphogenesis; P:inter-male aggressive behavior; F:Rho guanyl-nucleotide exchange factor activity; C:intracellular; P:regulation of Rho protein signal transduction; P:regulation of GTPase activity	-	IPR000219 (G3DSA:1.20.900.GENE3D); PTHR12673 (PANTHER), PTHR12673:SF18 (PANTHER), SignalP-NN(euk) (SIGNALP)
contig_18824	heat shock 70 kda protein 12a	1653	20	0	0.5655	1	P:response to stress		SignalP-NN(euk) (SIGNALP), tmhmm (TMHMM)
contig_462	heat shock 70 kda protein cognate 3-like	2176	20	0	0.9425	12	C:microtubule associated complex; P:oxidation-reduction process; P:centrosome duplication; C:extracellular space; P:response to heat; F:ATP binding; F:ATPase activity; F:2-alkenal reductase [NAD(P)] activity; C:lipid particle; C:endoplasmic reticulum; P:RNA interference; P:sleep	EC:3.6.1.3; EC:1.3.1.74	IPR013126 (PRINTS); IPR018181 (PROSITE); G3DSA:1.20.1270.10 (GENE3D), G3DSA:2.60.34.10 (GENE3D), G3DSA:3.30.420.40 (GENE3D), G3DSA:3.90.640.10 (GENE3D), PTHR19375 (PANTHER), SSF100920 (SUPERFAMILY), SSF100934 (SUPERFAMILY), SSF53067 (SUPERFAMILY)
contig_14165	homocysteine s-methyltransferase ybgg-like	1133	20	1.23916e-162	0.633	2	F:homocysteine S-methyltransferase activity; P:methionine metabolic process	EC:2.1.1.10	IPR003726 (G3DSA:3.20.20.GENE3D); PTHR21091 (PANTHER), PTHR21091:SF4 (PANTHER)
contig_6350	hormone receptor 4-like	2289	20	0	0.773	12	P:cellular response to hypoxia; P:metamorphosis; P:growth; P:pupariation; F:ligand-activated sequence-specific DNA binding RNA polymerase II transcription factor activity; P:intracellular steroid hormone receptor signaling pathway; C:nucleus; F:steroid hormone receptor activity; P:steroid hormone mediated signaling pathway; F:zinc ion binding; F:sequence-specific DNA binding; P:regulation of tran…	-	IPR000536 (PFAM); IPR001628 (PRINTS); IPR001723 (PRINTS); IPR008946 (G3DSA:1.10.565.GENE3D); IPR013088 (G3DSA:3.30.50.GENE3D); PTHR24080 (PANTHER), SSF57716 (SUPERFAMILY)
contig_23335	hormone receptor 4-like	678	20	1.43815e-73	0.8245	12	P:cellular response to hypoxia; P:steroid hormone mediated signaling pathway; F:zinc ion binding; P:regulation of transcription, DNA-dependent; P:metamorphosis; P:growth; F:sequence-specific DNA binding; F:steroid hormone receptor activity; P:pupariation; F:ligand-activated sequence-specific DNA binding RNA polymerase II transcription factor activity; P:intracellular steroid hormone receptor sign…	-	no IPS match
contig_80	hydroxymethylglutaryl- cytoplasmic-like	2242	20	0	0.7755	10	P:embryonic development via the syncytial blastoderm; P:lateral inhibition; F:hydroxymethylglutaryl-CoA synthase activity; P:neurogenesis; P:isoprenoid biosynthetic process; P:acetyl-CoA metabolic process; P:isoleucine catabolic process; P:leucine catabolic process; P:valine catabolic process; P:cellular ketone body metabolic process	EC:2.3.3.10	IPR010122 (TIGRFAMs); IPR013528 (PFAM); IPR013746 (PFAM); IPR016038 (G3DSA:3.40.47.GENE3D); IPR016039 (SUPERFAMILY); PTHR11877 (PANTHER), PTHR11877:SF10 (PANTHER)
contig_5746	hypothetical protein	491	14	2.16238e-16	0.7414	0	-		no IPS match
contig_2079	ig-like and fibronectin type-iii domain-containing	5408	20	0	0.6375	0	-		no IPS match
contig_11530	inclusion body protein	1265	10	5.73233e-15	0.492	0	-		no IPS match
contig_21353	inclusion body protein	600	5	9.84271e-12	0.49	0	-		IPR021087 (PFAM)
contig_877	innexin inx2-like	3254	20	0	0.912	10	F:gap junction channel activity; P:morphogenesis of embryonic epithelium; C:gap junction; P:intercellular transport; P:foregut morphogenesis; P:olfactory behavior; C:apicolateral plasma membrane; P:germarium-derived female germ-line cyst formation; C:apical plasma membrane; P:cell-cell signaling	-	IPR000990 (PRINTS); PTHR11893:SF0 (PANTHER), SignalP-NN(euk) (SIGNALP), tmhmm (TMHMM)
contig_2076	innexin inx3-like	2563	20	0	0.801	1	C:gap junction	-	no IPS match
contig_4219	inorganic phosphate cotransporter-like	2491	20	0	0.7245	3	F:transporter activity; P:transmembrane transport; C:integral to membrane	-	IPR005829 (PROSITE); IPR011701 (PFAM); IPR016196 (SUPERFAMILY); IPR020846 (PROFILE); G3DSA:1.20.1250.20 (GENE3D), PTHR11662 (PANTHER), PTHR11662:SF30 (PANTHER), SignalP-NN(euk) (SIGNALP), tmhmm (TMHMM)
contig_18782	inorganic phosphate cotransporter-like isoform 2	748	2	8.34577e-09	0.85	0	-		tmhmm (TMHMM)
contig_4397	isoform a	3258	20	0	0.888	5	P:cell-matrix adhesion; C:apical plasma membrane; P:actin filament organization; P:apical constriction; P:regulation of embryonic cell shape	-	IPR001507 (PFAM); IPR003014 (PFAM); IPR003609 (SMART); G3DSA:3.50.4.10 (GENE3D), PTHR22963 (PANTHER), PTHR22963:SF17 (PANTHER), PF14295 (PFAM), SignalP-NN(euk) (SIGNALP), tmhmm (TMHMM), SSF57414 (SUPERFAMILY)
contig_1943	isoform a	3207	20	0	0.5925	2	F:molecular_function; C:extracellular space		SignalP-NN(euk) (SIGNALP)
contig_6871	isoform a	3084	20	0	0.7685	4	F:alpha-galactosidase activity; P:globoside metabolic process; P:galactose metabolic process; P:glycerolipid metabolic process	EC:3.2.1.22	IPR000111 (PFAM); IPR002241 (PRINTS); IPR013780 (G3DSA:2.60.40.GENE3D); IPR013785 (G3DSA:3.20.20.GENE3D); IPR017853 (SUPERFAMILY); PTHR11452 (PANTHER), SignalP-NN(euk) (SIGNALP), tmhmm (TMHMM), SSF51011 (SUPERFAMILY)
contig_13333	isoform a	2841	20	0	0.82	3	P:apical constriction; P:regulation of embryonic cell shape; C:integral to membrane	-	IPR001507 (PFAM); IPR003014 (PFAM); IPR003609 (SMART); G3DSA:3.50.4.10 (GENE3D), PTHR22963 (PANTHER), PTHR22963:SF17 (PANTHER), SignalP-NN(euk) (SIGNALP), tmhmm (TMHMM), SSF57414 (SUPERFAMILY)
contig_37922	isoform a	2037	18	2.25025e-35	0.7233	5	F:hydrogen-exporting ATPase activity, phosphorylative mechanism; C:mitochondrial proton-transporting ATP synthase complex, coupling factor F(o); C:lipid particle; P:ATP synthesis coupled proton transport; P:oxidative phosphorylation	EC:3.6.3.6	IPR008386 (PFAM); PTHR12427 (PANTHER), PTHR12427:SF0 (PANTHER), SignalP-NN(euk) (SIGNALP)
contig_13047	isoform a	943	20	1.87336e-133	0.7365	0	-		no IPS match
contig_755	isoform a	917	20	1.80202e-82	0.8035	0	-		no IPS match
contig_8722	isoform b	726	20	6.69905e-117	0.625	0	-		SignalP-NN(euk) (SIGNALP), tmhmm (TMHMM)
contig_704	isoform c	6337	20	0	0.7745	12	P:regulation of tube diameter; F:calcium ion binding; P:embryonic hindgut morphogenesis; P:imaginal disc-derived wing morphogenesis; C:extracellular space; P:epithelial tube morphogenesis; P:imaginal disc-derived male genitalia morphogenesis; F:integrin binding; F:extracellular matrix structural constituent; P:signal transduction; C:integrin complex; C:proteinaceous extracellular matrix	-	IPR001007 (SMART); SSF57603 (SUPERFAMILY)
contig_1418	isoform c	1863	13	4.20194e-121	0.5954	0	-		SignalP-NN(euk) (SIGNALP)
contig_11125	isoform c	955	20	3.76332e-56	0.814	3	P:proteolysis; F:serine-type endopeptidase activity; C:plasma membrane	EC:3.4.21.0	PTHR24258 (PANTHER), PTHR24258:SF3 (PANTHER), SignalP-NN(euk) (SIGNALP)
contig_2117	isoform p	8134	20	0	0.684	5	F:serine-type endopeptidase inhibitor activity; F:peptidase inhibitor activity; F:calcium ion binding; C:extracellular region; P:negative regulation of peptidase activity		SignalP-NN(euk) (SIGNALP)
contig_15930	juvenile hormone-inducible	1428	20	0	0.588	1	F:transferase activity, transferring phosphorus-containing groups		IPR004119 (PFAM); IPR011009 (SUPERFAMILY); IPR015897 (SMART); G3DSA:3.90.1200.10 (GENE3D), PTHR11012 (PANTHER)
contig_16217	juvenile hormone-inducible	1417	20	0	0.564	0	-		IPR004119 (PFAM); IPR011009 (SUPERFAMILY); IPR015897 (SMART); G3DSA:3.90.1200.10 (GENE3D), PTHR11012 (PANTHER)
contig_4449	kielin chordin-like	4109	20	0	0.5335	1	F:protein binding	-	IPR001007 (SMART); PTHR12618 (PANTHER), PTHR12618:SF2 (PANTHER), SSF57603 (SUPERFAMILY)
contig_7286	l-ascorbate oxidase-like	3040	20	0	0.834	3	F:oxidoreductase activity; P:oxidation-reduction process; F:copper ion binding	-	IPR001117 (PFAM); IPR002355 (PROSITE); IPR008972 (G3DSA:2.60.40.GENE3D); IPR011706 (PFAM); IPR011707 (PFAM); PTHR11709 (PANTHER), PTHR11709:SF8 (PANTHER), SignalP-NN(euk) (SIGNALP), tmhmm (TMHMM)
contig_169	lactase-phlorizin hydrolase-like	1968	20	0	0.6065	2	P:carbohydrate metabolic process; F:catalytic activity	-	IPR001360 (PRINTS); IPR013781 (G3DSA:3.20.20.GENE3D); IPR017853 (SUPERFAMILY)
contig_10509	lactoylglutathione lyase	1430	20	1.8283e-63	0.586	6	F:lyase activity; F:metal ion binding; F:lactoylglutathione lyase activity; F:molecular_function; P:biological_process; C:integral to plasma membrane		IPR012464 (PANTHER); PTHR21879:SF0 (PANTHER), tmhmm (TMHMM)
contig_3835	laminin subunit alpha-like	7530	20	0	0.5965	1	F:protein binding	-	IPR000034 (PFAM); IPR000742 (SMART); IPR001791 (PFAM); IPR002049 (PFAM); IPR008985 (SUPERFAMILY); IPR013320 (G3DSA:2.60.120.GENE3D); IPR018031 (SMART); PD936484 (PRODOM), PR00011 (PRINTS), G3DSA:2.10.25.10 (GENE3D), PTHR10574 (PANTHER), PTHR10574:SF56 (PANTHER), SSF46966 (SUPERFAMILY), SSF57196 (SUPERFAMILY)
contig_3185	laminin subunit beta-1	6127	20	0	0.656	7	P:cell migration; C:basal lamina; P:anatomical structure morphogenesis; F:catalytic activity; P:gonad development; P:basement membrane assembly; F:protein binding	-	IPR000742 (SMART); IPR002049 (PFAM); IPR008211 (PFAM); IPR013015 (PROFILE); PR00011 (PRINTS), G3DSA:2.10.25.10 (GENE3D), PTHR10574 (PANTHER), PTHR10574:SF35 (PANTHER), SignalP-NN(euk) (SIGNALP), tmhmm (TMHMM), SSF57196 (SUPERFAMILY)
contig_6819	ldlr chaperone boca-like	2504	20	1.9081e-86	0.8025	12	P:Wnt receptor signaling pathway; P:low-density lipoprotein receptor particle metabolic process; P:proboscis development; P:protein targeting to membrane; C:endoplasmic reticulum lumen; P:ER to Golgi vesicle-mediated transport; P:oogenesis; C:apical part of cell; F:transporter activity; C:plasma membrane; P:transmembrane transport; C:integral to membrane	-	IPR001958 (PRINTS); IPR005829 (PROSITE); IPR011701 (PFAM); IPR016196 (SUPERFAMILY); IPR020846 (PROFILE); G3DSA:1.20.1250.20 (GENE3D), PTHR24003 (PANTHER), SignalP-NN(euk) (SIGNALP), tmhmm (TMHMM)
contig_546	leucine-rich transmembrane protein	3582	20	0	0.7435	2	P:motor neuron axon guidance; F:protein binding	-	IPR001611 (PROFILE); IPR003591 (SMART); IPR026906 (PFAM); G3DSA:3.80.10.10 (GENE3D), PTHR24365 (PANTHER), PTHR24365:SF44 (PANTHER), PF13855 (PFAM), SM00365 (SMART), SignalP-NN(euk) (SIGNALP), tmhmm (TMHMM), SSF52058 (SUPERFAMILY)
contig_7133	lipase 3-like	930	20	9.50918e-176	0.5585	2	P:neuron projection morphogenesis; P:lipid metabolic process	-	IPR000073 (PFAM); IPR006693 (PFAM); G3DSA:3.40.50.1820 (GENE3D), PTHR11005 (PANTHER), PTHR11005:SF0 (PANTHER), SignalP-NN(euk) (SIGNALP), tmhmm (TMHMM), SSF53474 (SUPERFAMILY)
contig_7844	lipase 3-like	515	20	7.3148e-77	0.6185	0	-		G3DSA:3.40.50.1820 (GENE3D), PTHR11005 (PANTHER), PTHR11005:SF0 (PANTHER), SSF53474 (SUPERFAMILY)
contig_13296	lipase member h-b-like isoform 1	1869	20	0	0.726	1	F:carboxylic ester hydrolase activity	EC:3.1.1.0	no IPS match
contig_11409	lipid storage droplets surface-binding protein 1-like isoform 2	538	2	4.24777e-22	0.79	0	-		no IPS match
contig_8552	lipopolysaccharide-induced tumor necrosis factor-alpha factor homolog	579	20	1.73267e-57	0.4995	3	P:cold acclimation; F:molecular_function; C:cellular_component		IPR006629 (PFAM); PTHR23292 (PANTHER), PTHR23292:SF0 (PANTHER), tmhmm (TMHMM)
contig_1872	long-chain-fatty-acid-- ligase acsbg2-like	4541	20	0	0.7095	1	F:catalytic activity	-	no IPS match
contig_7379	low affinity cationic amino acid transporter 2-like	2293	20	0	0.7245	7	P:lipid metabolic process; F:cationic amino acid transmembrane transporter activity; P:growth; P:amino acid transmembrane transport; C:membrane; P:cation transport; P:polyamine transport	-	IPR002293 (PIR); IPR015606 (PTHR11785:PANTHER); PF13520 (PFAM), PF13906 (PFAM), tmhmm (TMHMM)
contig_7737	low quality protein: agrin-like	2483	20	0	0.759	3	C:extracellular region; F:endopeptidase inhibitor activity; F:protein binding	-	IPR002350 (PFAM); G3DSA:3.30.60.30 (GENE3D), PTHR10913 (PANTHER), PTHR10913:SF21 (PANTHER), SignalP-NN(euk) (SIGNALP), tmhmm (TMHMM), SSF100895 (SUPERFAMILY)
contig_12095	major facilitator superfamily domain-containing protein 6-like	1416	20	3.44056e-70	0.634	2	C:integral to membrane; P:transmembrane transport		SignalP-NN(euk) (SIGNALP)
contig_14267	major facilitator superfamily domain-containing protein 6-like	521	20	6.57584e-37	0.6715	2	C:integral to membrane; P:transmembrane transport	-	IPR011701 (PFAM); IPR016196 (SUPERFAMILY); IPR020846 (PROFILE); G3DSA:1.20.1250.20 (GENE3D), PTHR16172 (PANTHER), PTHR16172:SF2 (PANTHER), SignalP-NN(euk) (SIGNALP), tmhmm (TMHMM)
contig_2812	maltase 1-like	2005	20	0	0.642	3	F:hydrolase activity; P:carbohydrate metabolic process; F:cation binding	-	IPR006047 (PFAM); IPR006589 (SMART); IPR013781 (G3DSA:3.20.20.GENE3D); IPR015902 (PANTHER); IPR017853 (SUPERFAMILY); G3DSA:3.90.400.10 (GENE3D), PTHR10357:SF76 (PANTHER), SignalP-NN(euk) (SIGNALP)
contig_11600	maltase 1-like	1641	20	0	0.682	3	F:hydrolase activity, acting on glycosyl bonds; P:carbohydrate metabolic process; F:cation binding	-	IPR006047 (PFAM); IPR006589 (SMART); IPR013781 (G3DSA:3.20.20.GENE3D); IPR015902 (PANTHER); IPR017853 (SUPERFAMILY); G3DSA:3.90.400.10 (GENE3D), PTHR10357:SF76 (PANTHER), SignalP-NN(euk) (SIGNALP), tmhmm (TMHMM)
contig_709	membrane metallo-endopeptidase-like 1-like	3118	20	0	0.768	2	F:metalloendopeptidase activity; P:proteolysis	EC:3.4.24.0	IPR000718 (PANTHER); IPR008753 (PFAM); IPR018497 (PRINTS); IPR024079 (G3DSA:3.40.390.GENE3D); PTHR11733:SF48 (PANTHER), SignalP-NN(euk) (SIGNALP), tmhmm (TMHMM), SSF55486 (SUPERFAMILY)
contig_17427	membrane-bound alkaline phosphatase-like	157	20	7.0637e-22	0.7125	2	F:catalytic activity; P:metabolic process	-	IPR017849 (G3DSA:3.40.720.GENE3D); PTHR11596 (PANTHER), PTHR11596:SF11 (PANTHER)
contig_3074	membrane-bound o-acyltransferase domain-containing protein 2-like	3198	20	0	0.654	0	-		IPR004299 (PFAM); PTHR13906 (PANTHER), PTHR13906:SF4 (PANTHER), SignalP-NN(euk) (SIGNALP), tmhmm (TMHMM)
contig_6230	mesencephalic astrocyte-derived neurotrophic factor homolog	1032	20	1.34861e-100	0.786	2	C:extracellular region; P:multicellular organismal development	-	IPR019345 (PFAM); PTHR12990 (PANTHER), PTHR12990:SF2 (PANTHER), SignalP-NN(euk) (SIGNALP), SSF68906 (SUPERFAMILY)
contig_5546	methyl-accepting chemotaxis protein	2816	20	3.9045e-60	0.5565	14	F:chitin binding; P:chitin metabolic process; C:extracellular region; F:metal ion binding; P:proteolysis; F:metallopeptidase activity; F:hydrolase activity; F:zinc ion binding; F:peptidase activity; F:metalloendopeptidase activity; C:cell wall; F:molecular_function; P:biological_process; C:cellular_component		no IPS match
contig_5773	mfs-type transporter c6orf192 homolog	3284	20	0	0.6855	4	F:transporter activity; C:plasma membrane; C:integral to membrane; P:transmembrane transport	-	IPR001958 (PRINTS); IPR011701 (PFAM); IPR016196 (SUPERFAMILY); IPR020846 (PROFILE); G3DSA:1.20.1250.20 (GENE3D), PTHR24004 (PANTHER), PTHR24004:SF6 (PANTHER), SignalP-NN(euk) (SIGNALP), tmhmm (TMHMM)
contig_7731	miniature cg9369-pa	4244	20	0	0.849	25	P:mitotic spindle elongation; C:actin filament; P:cell-matrix adhesion; P:centrosome duplication; P:translation; P:heart development; P:positive regulation of NFAT protein import into nucleus; P:cuticle pattern formation; C:integral to membrane; P:epidermal cell differentiation; P:apical constriction; C:cytosolic large ribosomal subunit; P:actin filament organization; C:microtubule associated com…	-	IPR001507 (PFAM); PTHR22907 (PANTHER), PTHR22907:SF0 (PANTHER), SignalP-NN(euk) (SIGNALP), tmhmm (TMHMM)
contig_1467	mitochondrial sodium hydrogen exchanger nha2-like	2650	20	0	0.576	6	P:single-organism transport; P:cation transport; F:solute:hydrogen antiporter activity; C:integral to membrane; P:transmembrane transport; P:regulation of pH	-	IPR006153 (PFAM); PTHR31102 (PANTHER), SignalP-NN(euk) (SIGNALP), tmhmm (TMHMM)
contig_1429	mucin related isoform c	2523	20	1.78465e-103	0.594	3	C:extracellular region; P:chitin metabolic process; F:chitin binding	-	IPR002557 (G3DSA:2.170.140.GENE3D); PTHR23301 (PANTHER), PTHR23301:SF0 (PANTHER)
contig_7262	multidrug resistance protein 1	1837	20	0	0.7015	12	P:lactation; F:protein binding; P:negative regulation of cell death; P:response to vitamin D; P:drug transmembrane transport; P:response to hypoxia; P:response to cadmium ion; F:ATPase activity, coupled to transmembrane movement of substances; C:plasma membrane; P:circadian rhythm; F:ATP binding; C:integral to membrane	-	IPR001140 (PFAM); IPR003439 (PFAM); IPR003593 (SMART); IPR011527 (SUPERFAMILY); IPR017871 (PROSITE); IPR017940 (PROFILE); IPR027417 (SUPERFAMILY); G3DSA:1.20.1560.10 (GENE3D), G3DSA:3.40.50.300 (GENE3D), PTHR24221 (PANTHER), PTHR24221:SF24 (PANTHER), SignalP-NN(euk) (SIGNALP), tmhmm (TMHMM)
contig_10210	multiple inositol polyphosphate phosphatase 1-like	3164	20	0	0.561	3	F:acid phosphatase activity; P:riboflavin metabolic process; P:hexachlorocyclohexane metabolic process	EC:3.1.3.2	IPR000560 (PFAM); G3DSA:3.40.50.1240 (GENE3D), PTHR20963 (PANTHER), PTHR20963:SF8 (PANTHER), SignalP-NN(euk) (SIGNALP), SSF53254 (SUPERFAMILY)
contig_1906	myosin x	3363	20	0	0.804	108	P:mesoderm development; P:apposition of dorsal and ventral imaginal disc-derived wing surfaces; F:ligand-activated sequence-specific DNA binding RNA polymerase II transcription factor activity; P:intracellular mRNA localization involved in pattern specification process; P:imaginal disc-derived leg segmentation; F:RNA polymerase II distal enhancer sequence-specific DNA binding; F:TFIID-class trans…	EC:3.2.1.20; EC:6.3.4.13; EC:6.3.3.1; EC:2.1.2.2; EC:3.1.1.1	IPR000048 (PROFILE); IPR001609 (PRINTS); IPR027417 (SUPERFAMILY); PTHR13140 (PANTHER), PTHR13140:SF127 (PANTHER)
contig_940	nadh dehydrogenase subunit 1	1030	20	2.02558e-61	0.674	7	C:integral to membrane; C:mitochondrion; F:NADH dehydrogenase (ubiquinone) activity; P:mitochondrial electron transport, NADH to ubiquinone; P:ubiquinone biosynthetic process; P:sodium ion transport; P:proton transport	EC:1.6.5.3	IPR001694 (PANTHER); IPR018086 (PROSITE); PTHR11432:SF0 (PANTHER), SignalP-NN(euk) (SIGNALP), tmhmm (TMHMM)
contig_4568	nadh dehydrogenase subunit 2	575	20	5.94302e-37	0.717	0	-		no IPS match
contig_9325	neuroblastoma suppressor of tumorigenicity 1-like	633	20	1.44772e-104	0.6025	2	P:semicircular canal formation; C:extracellular region	-	IPR004133 (PFAM); IPR006207 (SMART); IPR016728 (PTHR15283:PANTHER); PTHR15283 (PANTHER), SignalP-NN(euk) (SIGNALP)
contig_2447	neurotrophin isoform d	780	20	1.44101e-174	0.617	5	P:axon guidance; P:regulation of cell death; P:single organism signaling; F:receptor binding; P:signal transduction	-	PTHR23199 (PANTHER), SSF57501 (SUPERFAMILY)
contig_4587	non-structural protein	4704	2	4.61877e-79	0.47	2	F:RNA-directed RNA polymerase activity; P:viral genome replication		SSF56672 (SUPERFAMILY)
contig_4586	non-structural protein	4703	2	1.57302e-79	0.475	0	-		SSF56672 (SUPERFAMILY)
contig_13561	nose resistant to fluoxetine protein 6-like	2900	20	0	0.506	1	F:transferase activity, transferring acyl groups other than amino-acyl groups		IPR002656 (PFAM); IPR006621 (SMART); PTHR11161 (PANTHER), SignalP-NN(euk) (SIGNALP), tmhmm (TMHMM)
contig_2986	odorant-binding protein	1044	14	2.50583e-148	0.5021	0	-		IPR023316 (G3DSA:1.10.238.GENE3D); PTHR21066 (PANTHER), SignalP-NN(euk) (SIGNALP), tmhmm (TMHMM)
contig_1090	ornithine aminotransferase precursor	1812	20	0	0.781	7	P:ornithine metabolic process; F:pyridoxal phosphate binding; C:mitochondrial matrix; P:neurogenesis; F:ornithine-oxo-acid transaminase activity; P:arginine metabolic process; P:proline metabolic process	EC:2.6.1.13	no IPS match
contig_17173	osiris 16	1694	20	2.28989e-145	0.519	0	-		no IPS match
contig_3818	osiris 2 cg1148-pb	1737	20	1.65667e-162	0.706	0	-		IPR012464 (PFAM); tmhmm (TMHMM)
contig_27287	osiris 21	524	20	3.30951e-92	0.5625	0	-		IPR012464 (PANTHER); PTHR21879:SF0 (PANTHER), SignalP-NN(euk) (SIGNALP)
contig_225	osiris 6-like precursor	1955	20	7.00332e-126	0.578	0	-		IPR012464 (PANTHER); PTHR21879:SF0 (PANTHER), SignalP-NN(euk) (SIGNALP), tmhmm (TMHMM)
contig_3362	osiris 7	1307	20	4.93595e-147	0.6445	1	P:lateral inhibition	-	IPR012464 (PANTHER); PTHR21879:SF0 (PANTHER), tmhmm (TMHMM)
contig_399	osiris 9	2756	20	1.30628e-109	0.6975	0	-		IPR012464 (PANTHER); PTHR21879:SF0 (PANTHER), SignalP-NN(euk) (SIGNALP), tmhmm (TMHMM)
contig_4324	osiris 9	734	12	2.29491e-47	0.7208	0	-		no IPS match
contig_5389	osiris isoform a	2876	20	0	0.681	6	P:carbohydrate metabolic process; F:aldehyde-lyase activity; F:zinc ion binding; F:molecular_function; P:biological_process; C:integral to plasma membrane		SignalP-NN(euk) (SIGNALP), tmhmm (TMHMM)
contig_4287	pawn cg11101-pa	4192	20	0	0.616	5	P:lateral inhibition; P:chaeta morphogenesis; P:phototransduction; F:protein binding; F:calcium ion binding	-	IPR000082 (PFAM); IPR000152 (PROSITE); IPR000742 (SMART); IPR001881 (PFAM); IPR013032 (PROSITE); IPR018097 (PROSITE); G3DSA:2.10.25.10 (GENE3D), PTHR24838 (PANTHER), PTHR24838:SF194 (PANTHER), tmhmm (TMHMM), SSF57196 (SUPERFAMILY), SSF82671 (SUPERFAMILY)
contig_3795	peptidyl-prolyl cis-trans isomerase fkbp14-like	1473	20	1.80728e-130	0.839	8	C:extracellular space; P:protein folding; F:FK506 binding; P:inter-male aggressive behavior; F:calcium ion binding; P:protein peptidyl-prolyl isomerization; P:muscle cell cellular homeostasis; F:peptidyl-prolyl cis-trans isomerase activity	EC:5.2.1.8	tmhmm (TMHMM)
contig_2187	peroxidase-like	2129	20	0	0.5705	5	F:peroxidase activity; P:response to oxidative stress; F:heme binding; P:oxidation-reduction process; P:peroxidase reaction	EC:1.11.1.7	IPR002007 (G3DSA:1.10.640.GENE3D); IPR010255 (SUPERFAMILY); IPR019791 (PRINTS); PTHR11475 (PANTHER)
contig_3509	phosphoenolpyruvate synthase-like	4316	20	0	0.676	3	F:ATP binding; F:kinase activity; P:phosphorylation	-	IPR002192 (PFAM); IPR008279 (PFAM); IPR013815 (G3DSA:3.30.1490.GENE3D); IPR013816 (G3DSA:3.30.470.GENE3D); G3DSA:3.50.30.10 (GENE3D), PTHR22931 (PANTHER), PTHR22931:SF3 (PANTHER), SSF56059 (SUPERFAMILY)
contig_3323	phytoene synthase	2140	20	0	0.55	3	P:biosynthetic process; F:transferase activity; F:intramolecular lyase activity	-	IPR002060 (PFAM); IPR008949 (G3DSA:1.10.600.GENE3D); IPR017825 (TIGRFAMs); IPR019845 (PROSITE); PTHR31480 (PANTHER), PTHR31480:SF0 (PANTHER), SignalP-NN(euk) (SIGNALP), tmhmm (TMHMM)
contig_16765	pr domain zinc finger protein 1	727	20	1.39564e-12	0.581	16	F:nucleic acid binding; F:zinc ion binding; C:intracellular; P:negative regulation of lipopolysaccharide-mediated signaling pathway; P:positive regulation of B cell differentiation; F:sequence-specific DNA binding; P:germ cell development; C:cytoplasm; F:histone deacetylase binding; P:positive regulation of gene expression; P:maternal placenta development; P:in utero embryonic development; P:cell…		G3DSA:2.170.270.10 (GENE3D)
contig_2206	prestin-like isoform 3	2600	20	0	0.669	4	F:secondary active sulfate transmembrane transporter activity; P:sulfate transport; P:transmembrane transport; C:integral to membrane	-	IPR001902 (TIGRFAMs); IPR002645 (G3DSA:3.30.750.GENE3D); IPR011547 (PFAM); PTHR11814 (PANTHER), PTHR11814:SF25 (PANTHER), PF13792 (PFAM), tmhmm (TMHMM)
contig_7714	probable chitinase 3-like	1898	20	0	0.73	6	F:chitinase activity; P:chitin catabolic process; F:cation binding; F:chitin binding; C:extracellular region; P:cell wall macromolecule catabolic process	EC:3.2.1.14	IPR001223 (PFAM); IPR001579 (PROSITE); IPR002557 (G3DSA:2.170.140.GENE3D); IPR011583 (SMART); IPR013781 (G3DSA:3.20.20.GENE3D); IPR017853 (SUPERFAMILY); G3DSA:3.10.50.10 (GENE3D), PTHR11177 (PANTHER), PTHR11177:SF31 (PANTHER), SignalP-NN(euk) (SIGNALP), SSF54556 (SUPERFAMILY)
contig_17885	probable cytochrome p450 49a1-like	1394	20	0	0.744	8	F:electron carrier activity; F:monooxygenase activity; F:oxidoreductase activity, acting on paired donors, with incorporation or reduction of molecular oxygen; C:membrane; C:mitochondrion; F:heme binding; P:oxidation-reduction process; P:electron transport	-	IPR001128 (PRINTS); IPR002401 (PRINTS); IPR017972 (PROSITE); PTHR24305 (PANTHER), PTHR24305:SF5 (PANTHER)
contig_10744	probable cytochrome p450 6a13-like	1951	20	0	0.709	5	F:oxidoreductase activity; F:electron carrier activity; F:heme binding; P:oxidation-reduction process; P:electron transport	-	IPR001128 (PRINTS); IPR002401 (PRINTS); IPR017972 (PROSITE); PTHR24292 (PANTHER), SignalP-NN(euk) (SIGNALP), tmhmm (TMHMM)
contig_24312	probable cytochrome p450 6a13-like	1664	20	0	0.7705	2	F:metal ion binding; F:oxidoreductase activity	-	tmhmm (TMHMM)
contig_8665	probable cytochrome p450 mitochondrial-like	1875	20	0	0.82	4	F:electron carrier activity; F:heme binding; P:oxidation-reduction process; P:electron transport	-	IPR001128 (PRINTS); IPR002401 (PRINTS); PTHR24305 (PANTHER), PTHR24305:SF5 (PANTHER)
contig_4732	probable maltase l-like	422	8	2.30026e-23	0.735	0	-		no IPS match
contig_4733	probable maltase l-like	371	8	3.20681e-22	0.7775	0	-		no IPS match
contig_6001	probable maltase l-like	230	20	7.99969e-37	0.763	3	P:carbohydrate metabolic process; F:cation binding; F:catalytic activity		IPR013780 (G3DSA:2.60.40.GENE3D)
contig_10601	probable multidrug resistance-associated protein lethal 03659-like	1084	20	0	0.7335	5	P:wound healing; F:ATPase activity, coupled to transmembrane movement of substances; F:ATP binding; C:integral to membrane; P:transmembrane transport	-	IPR001140 (PFAM); IPR011527 (SUPERFAMILY); IPR017940 (PROFILE); G3DSA:1.20.1560.10 (GENE3D), PTHR24223 (PANTHER), PTHR24223:SF8 (PANTHER), SignalP-NN(euk) (SIGNALP), tmhmm (TMHMM)
contig_10600	probable multidrug resistance-associated protein lethal 03659-like	446	20	4.31389e-84	0.792	3	F:ATP binding; C:integral to membrane; P:transmembrane transport	-	IPR011527 (SUPERFAMILY); G3DSA:1.20.1560.10 (GENE3D), G3DSA:3.40.50.300 (GENE3D), PTHR24223 (PANTHER), PTHR24223:SF8 (PANTHER), SignalP-NN(euk) (SIGNALP), tmhmm (TMHMM)
contig_7929	probable multidrug resistance-associated protein lethal 03659-like	248	20	8.33727e-47	0.894	0	-		IPR027417 (SUPERFAMILY); G3DSA:3.40.50.300 (GENE3D), PTHR24223 (PANTHER), PTHR24223:SF8 (PANTHER)
contig_8476	probable multidrug resistance-associated protein lethal 03659-like	234	20	1.14123e-46	0.8985	5	P:transmembrane transport; C:integral to membrane; F:ATPase activity, coupled to transmembrane movement of substances; P:ATP catabolic process; F:ATP binding	-	IPR027417 (SUPERFAMILY); G3DSA:3.40.50.300 (GENE3D), PTHR24223 (PANTHER), PTHR24223:SF8 (PANTHER)
contig_13096	probable multidrug resistance-associated protein lethal 03659-like	195	20	1.9606e-37	0.9355	9	P:transmembrane transport; F:zinc ion binding; F:nucleic acid binding; C:integral to membrane; F:ATPase activity, coupled to transmembrane movement of substances; P:ATP catabolic process; C:ATP-binding cassette (ABC) transporter complex; F:ATP binding; P:multicellular organismal development	-	IPR003439 (PFAM); IPR027417 (SUPERFAMILY); G3DSA:3.40.50.300 (GENE3D), PTHR24223 (PANTHER), PTHR24223:SF8 (PANTHER)
contig_14728	probable polyprenol reductase-like	1487	20	0	0.613	4	F:oxidoreductase activity; C:cytoplasm; P:lipid metabolic process; C:integral to membrane	-	IPR001104 (PFAM); PTHR14624 (PANTHER), SignalP-NN(euk) (SIGNALP), tmhmm (TMHMM)
contig_16776	prolow-density lipoprotein receptor-related protein 1-like	1895	20	0	0.551	1	F:protein binding	-	IPR002172 (G3DSA:4.10.400.GENE3D); IPR006149 (PFAM); IPR023415 (PROSITE); PR00261 (PRINTS), PTHR10529 (PANTHER), PTHR10529:SF112 (PANTHER), SignalP-NN(euk) (SIGNALP), tmhmm (TMHMM)
contig_21235	protein 5nuc-like	483	20	1.27157e-40	0.7165	2	F:5'-nucleotidase activity; F:binding	EC:3.1.3.5	no IPS match
contig_14022	protein 5nuc-like	290	2	2.99644e-09	0.83	0	-		tmhmm (TMHMM)
contig_559	protein disulfide-isomerase a3-like	2045	20	0	0.787	9	F:electron carrier activity; P:cell redox homeostasis; P:glycerol ether metabolic process; F:isomerase activity; F:dolichyl-diphosphooligosaccharide-protein glycotransferase activity; F:protein disulfide oxidoreductase activity; P:electron transport; C:oligosaccharyltransferase complex; P:protein N-linked glycosylation via asparagine	EC:2.4.1.119	IPR005746 (PRINTS); IPR005788 (TIGRFAMs); IPR005792 (TIGRFAMs); IPR012336 (G3DSA:3.40.30.GENE3D); IPR013766 (PFAM); IPR017937 (PROSITE); PTHR18929 (PANTHER), PTHR18929:SF32 (PANTHER), PF13848 (PFAM), SignalP-NN(euk) (SIGNALP)
contig_2545	protein disulfide-isomerase a6-like	2356	20	0	0.7855	9	C:lipid particle; P:positive regulation of apoptotic cell clearance; F:protein disulfide isomerase activity; C:endoplasmic reticulum; P:glycerol ether metabolic process; F:electron carrier activity; F:protein disulfide oxidoreductase activity; P:cell redox homeostasis; P:electron transport	EC:5.3.4.1	IPR005746 (PRINTS); IPR005788 (TIGRFAMs); IPR012336 (G3DSA:3.40.30.GENE3D); IPR013766 (PFAM); IPR017937 (PROSITE); PTHR18929 (PANTHER), PTHR18929:SF32 (PANTHER), SignalP-NN(euk) (SIGNALP)
contig_2958	protein roadkill-like	2278	20	1.0741e-133	0.932	11	P:establishment of ommatidial planar polarity; P:lateral inhibition; F:protein binding; P:regulation of proteolysis; P:cellularization; P:negative regulation of protein import into nucleus; P:protein ubiquitination; P:positive regulation of apoptotic process; P:positive regulation of JNK cascade; C:nucleus; P:negative regulation of smoothened signaling pathway	-	IPR000210 (SMART); IPR011333 (G3DSA:3.30.710.GENE3D); IPR013069 (PFAM); PTHR24413 (PANTHER), PTHR24413:SF23 (PANTHER)
contig_5569	protein transport protein sec61 subunit alpha isoform 2 isoform 1	2490	20	0	0.9745	13	F:protein transporter activity; P:antigen processing and presentation of exogenous peptide antigen via MHC class I, TAP-dependent; C:Sec61 translocon complex; P:cuticle development; P:head involution; C:fusome; P:positive regulation of cell death; C:integral to membrane; P:dorsal closure; F:ribosome binding; P:neuron projection morphogenesis; P:negative regulation of autophagy; P:SRP-dependent co…	-	IPR002208 (PIR); IPR019561 (PFAM); IPR023201 (G3DSA:1.10.3370.GENE3D); PTHR10906:SF3 (PANTHER), SignalP-NN(euk) (SIGNALP), tmhmm (TMHMM)
contig_2381	protein white-like	818	1	2.3178e-09	0.94	0	-		no IPS match
contig_12186	proton-coupled folate transporter-like	1381	20	6.20974e-159	0.686	2	C:integral to membrane; P:transmembrane transport		tmhmm (TMHMM)
contig_8058	pupal cuticle protein	1729	20	1.53941e-53	0.7065	1	F:structural constituent of cuticle	-	no IPS match
contig_5348	salivary plasminogen activator beta	1595	20	0	0.8745	3	P:proteolysis; F:serine-type endopeptidase activity; C:plasma membrane	EC:3.4.21.0	no IPS match
contig_15249	salivary plasminogen activator beta	840	20	1.08709e-32	0.6955	2	F:serine-type endopeptidase activity; P:proteolysis	EC:3.4.21.0	no IPS match
contig_10014	sclerostin domain-containing protein 1	2442	20	0	0.569	4	C:extracellular space; P:odontogenesis of dentin-containing tooth; P:negative regulation of BMP signaling pathway; P:pattern specification process		SignalP-NN(euk) (SIGNALP)
contig_3812	sec14 domain and spectrin repeat-containing protein 1-like	3812	20	0	0.601	0	-		no IPS match
contig_333	selenoprotein t	3465	20	2.47149e-115	0.7045	3	P:cell redox homeostasis; F:selenium binding; C:cellular_component		no IPS match
contig_1678	serine protease	5778	20	0	0.6985	1	F:serine-type endopeptidase inhibitor activity	-	IPR000215 (PANTHER); IPR023795 (PROSITE); IPR023796 (PFAM); G3DSA:2.30.39.10 (GENE3D), G3DSA:3.30.497.10 (GENE3D), PTHR11461:SF106 (PANTHER), SignalP-NN(euk) (SIGNALP)
contig_4515	serine protease	2940	20	0	0.9005	2	F:serine-type endopeptidase activity; P:proteolysis	EC:3.4.21.0	IPR001254 (PFAM); IPR001314 (PRINTS); IPR009003 (SUPERFAMILY); IPR018114 (PROSITE); G3DSA:2.40.10.10 (GENE3D), PTHR24268 (PANTHER), PTHR24268:SF28 (PANTHER)
contig_23830	serine protease	927	20	2.31248e-142	0.9035	2	F:serine-type endopeptidase activity; P:proteolysis	EC:3.4.21.0	IPR001254 (PFAM); IPR001314 (PRINTS); IPR009003 (SUPERFAMILY); IPR018114 (PROSITE); G3DSA:2.40.10.10 (GENE3D), PTHR24268 (PANTHER), PTHR24268:SF28 (PANTHER)
contig_6531	serine protease serpin	1839	20	0	0.487	1	F:serine-type endopeptidase inhibitor activity	-	IPR000215 (PANTHER); IPR023796 (PFAM); G3DSA:2.30.39.10 (GENE3D), G3DSA:3.30.497.10 (GENE3D), PTHR11461:SF79 (PANTHER), tmhmm (TMHMM)
contig_5272	serine proteinase stubble	2776	20	0	0.925	2	F:serine-type endopeptidase activity; P:proteolysis	EC:3.4.21.0	no IPS match
contig_5436	serpin b10	1134	20	5.31244e-80	0.6225	3	P:regulation of metabolic process; P:proteolysis; F:serine-type endopeptidase inhibitor activity	-	IPR000215 (PANTHER); IPR023796 (PFAM); G3DSA:2.30.39.10 (GENE3D), G3DSA:3.30.497.10 (GENE3D)
contig_7282	short branched chain specific acyl- mitochondrial-like	777	20	8.90907e-120	0.8405	5	F:flavin adenine dinucleotide binding; F:acyl-CoA dehydrogenase activity; P:oxidation-reduction process; F:acryloyl-CoA reductase activity; P:electron transport	EC:1.3.99.3	IPR006089 (PROSITE); IPR006090 (PFAM); IPR009075 (SUPERFAMILY); G3DSA:1.20.140.10 (GENE3D), PTHR10909 (PANTHER), PTHR10909:SF10 (PANTHER)
contig_5610	slit homolog 2	5135	20	0	0.678	1	F:protein binding	-	IPR001611 (PFAM); IPR003591 (SMART); IPR026906 (PFAM); PR00019 (PRINTS), G3DSA:3.80.10.10 (GENE3D), PTHR24365 (PANTHER), PTHR24365:SF55 (PANTHER), PF13855 (PFAM), SM00364 (SMART), SM00365 (SMART), PS51257 (PROFILE), SignalP-NN(euk) (SIGNALP), tmhmm (TMHMM), SSF52058 (SUPERFAMILY)
contig_8947	slit homolog 2	4850	20	0	0.729	13	C:integral to membrane; F:transmembrane signaling receptor activity; P:regulation of protein glycosylation; P:peripheral nervous system neuron development; P:innate immune response in mucosa; F:hydrolase activity; C:plasma membrane; F:protein binding; P:positive regulation of antibacterial peptide biosynthetic process; P:zygotic specification of dorsal/ventral axis; P:Toll signaling pathway; P:re…	-	IPR000157 (PFAM); IPR000372 (SMART); IPR001611 (PFAM); IPR003591 (SMART); IPR027202 (PTHR24371:PANTHER); G3DSA:3.40.50.10140 (GENE3D), G3DSA:3.80.10.10 (GENE3D), PTHR24371 (PANTHER), PF13855 (PFAM), SM00364 (SMART), SM00365 (SMART), SignalP-NN(euk) (SIGNALP), tmhmm (TMHMM), SSF52047 (SUPERFAMILY), SSF52058 (SUPERFAMILY)
contig_7827	sodium chloride dependent transporter	3502	20	0	0.648	5	P:R3/R4 cell fate commitment; F:neurotransmitter:sodium symporter activity; P:neurotransmitter transport; C:integral to membrane; P:cation transport	-	IPR000175 (PRINTS); PTHR11616:SF6 (PANTHER), tmhmm (TMHMM)
contig_13218	sodium-independent sulfate anion transporter-like	2573	20	0	0.6625	3	P:sulfate transport; C:integral to membrane; F:secondary active sulfate transmembrane transporter activity	-	IPR002645 (PFAM); IPR011547 (PFAM); IPR018045 (PROSITE); PTHR11814 (PANTHER), PTHR11814:SF9 (PANTHER), PF13792 (PFAM), tmhmm (TMHMM)
contig_2782	soluble calcium-activated nucleotidase 1-like	2132	20	1.55069e-108	0.655	2	F:calcium ion binding; F:pyrophosphatase activity	-	IPR009283 (PANTHER); PTHR13023:SF0 (PANTHER), SignalP-NN(euk) (SIGNALP)
contig_11051	solute carrier family 15 member 1-like	2164	20	0	0.6295	3	F:transporter activity; P:transport; C:membrane	-	IPR000109 (PANTHER); PTHR11654:SF13 (PANTHER), tmhmm (TMHMM)
contig_15892	solute carrier family 15 member 1-like	1506	20	0	0.6125	3	F:transporter activity; P:transport; C:membrane	-	IPR000109 (PANTHER); PTHR11654:SF13 (PANTHER), tmhmm (TMHMM)
contig_2523	solute carrier family 25 member 34	1509	20	6.02574e-27	0.732	3	P:transport; C:integral to membrane; C:mitochondrion	-	IPR018108 (PFAM); IPR023395 (G3DSA:1.50.40.GENE3D); PTHR24089 (PANTHER), PTHR24089:SF96 (PANTHER)
contig_815	sp1070 cg9138-pa	11499	20	0	0.8385	7	P:regulation of tube architecture, open tracheal system; C:apical plasma membrane; F:carbohydrate binding; P:cell adhesion; F:calcium ion binding; P:negative regulation of Notch signaling pathway; F:Notch binding	-	IPR000152 (PROSITE); IPR000421 (PFAM); IPR000436 (PFAM); IPR000742 (PFAM); IPR000859 (G3DSA:2.60.120.GENE3D); IPR001304 (SMART); IPR001881 (PFAM); IPR002172 (SMART); IPR003410 (PFAM); IPR008979 (G3DSA:2.60.120.GENE3D); IPR008985 (SUPERFAMILY); IPR009030 (SUPERFAMILY); IPR011641 (PFAM); IPR013032 (PFAM); IPR013320 (G3DSA:2.60.120.GENE3D); IPR016186 (G3DSA:3.10.100.GENE3D); IPR016187 (SUPERFAMILY);…
contig_14008	spaetzle 4 precursor	1267	20	0	0.913	0	-		PTHR23199 (PANTHER), SignalP-NN(euk) (SIGNALP), SSF57501 (SUPERFAMILY)
contig_5536	spatzle 6 precursor	2260	20	1.1113e-21	0.944	0	-		no IPS match
contig_11395	sulfotransferase 1c4-like	2090	20	7.37583e-171	0.6315	1	F:sulfotransferase activity	EC:2.8.2.0	IPR000863 (PFAM); IPR027417 (SUPERFAMILY); G3DSA:3.40.50.300 (GENE3D), PTHR11783 (PANTHER), PTHR11783:SF3 (PANTHER)
contig_1527	translocating chain-associated membrane protein 1-like 1-like	1614	20	0	0.634	3	C:lipid particle; P:phagocytosis, engulfment; C:integral to membrane	-	IPR006634 (PFAM); IPR013599 (PFAM); PTHR12371 (PANTHER), SignalP-NN(euk) (SIGNALP), tmhmm (TMHMM)
contig_3254	translocon-associated protein subunit alpha-like	1490	20	1.05799e-173	0.6445	3	C:fusome; C:lipid particle; C:endoplasmic reticulum	-	IPR005595 (PFAM); PTHR12924 (PANTHER), PTHR12924:SF0 (PANTHER), SignalP-NN(euk) (SIGNALP), tmhmm (TMHMM)
contig_1903	translocon-associated protein subunit beta-like	2145	20	2.96082e-55	0.6645	2	C:endoplasmic reticulum; C:integral to membrane	-	IPR008856 (PIR); SignalP-NN(euk) (SIGNALP), tmhmm (TMHMM)
contig_184	translocon-associated protein subunit gamma-like	1104	20	2.16318e-108	0.845	3	C:integral to endoplasmic reticulum membrane; C:Sec61 translocon complex; P:cotranslational protein targeting to membrane	-	IPR009779 (PANTHER); PTHR13399:SF0 (PANTHER), tmhmm (TMHMM)
contig_11924	transmembrane protease serine 9-like isoform 1	326	15	9.27388e-18	0.8087	2	F:serine-type endopeptidase activity; P:proteolysis	EC:3.4.21.0	tmhmm (TMHMM)
contig_3508	transmembrane protease serine 9-like isoform 2	225	20	7.57826e-45	0.8625	2	F:serine-type endopeptidase activity; P:proteolysis	EC:3.4.21.0	IPR001254 (PFAM); IPR009003 (SUPERFAMILY); IPR018114 (PROSITE); G3DSA:2.40.10.10 (GENE3D), PTHR24268 (PANTHER), PTHR24268:SF28 (PANTHER)
contig_8225	trehalase-like	882	20	1.85208e-43	0.6305	1	P:trehalose metabolic process	-	IPR001661 (PANTHER)
contig_8830	udp-glucuronosyltransferase 2b13-like	2074	20	0	0.6475	1	P:metabolic process	-	IPR002213 (PANTHER); G3DSA:3.40.50.2000 (GENE3D), PTHR11926:SF16 (PANTHER), SignalP-NN(euk) (SIGNALP), tmhmm (TMHMM), SSF53756 (SUPERFAMILY)
contig_16422	udp-glucuronosyltransferase 2b13-like	1011	20	2.99742e-136	0.735	1	P:metabolic process	-	IPR002213 (PANTHER); G3DSA:3.40.50.2000 (GENE3D), PTHR11926:SF16 (PANTHER), tmhmm (TMHMM), SSF53756 (SUPERFAMILY)
contig_15220	udp-glucuronosyltransferase 2b14-like	1110	20	2.90347e-36	0.6865	1	F:transferase activity	-	SignalP-NN(euk) (SIGNALP), tmhmm (TMHMM)
contig_10684	unc93-like protein mfsd11-like	2018	20	0	0.679	0	-		IPR010291 (PFAM); IPR016196 (SUPERFAMILY); G3DSA:1.20.1250.20 (GENE3D), PTHR23294 (PANTHER), PTHR23294:SF0 (PANTHER), SignalP-NN(euk) (SIGNALP), tmhmm (TMHMM)
contig_3880	uncharacterized protein LOC100160620 precursor	2690	20	9.74107e-135	0.636	0	-		IPR012464 (PANTHER); PTHR21879:SF0 (PANTHER), SignalP-NN(euk) (SIGNALP), tmhmm (TMHMM)
contig_7874	uncharacterized protein LOC100161110	568	10	6.4686e-56	0.544	0	-		PF12974 (PFAM)
contig_38506	uncharacterized protein LOC100166422 precursor	1008	7	5.57349e-59	0.8529	0	-		no IPS match
contig_444	uncharacterized protein LOC100571908 precursor	932	4	7.71613e-37	0.78	0	-		tmhmm (TMHMM)
contig_5206	uncharacterized protein LOC100575901 precursor	3020	2	1.67855e-34	0.665	0	-		SignalP-NN(euk) (SIGNALP)
contig_4406	upf0704 protein c6orf165 homolog	1079	1	3.75204e-57	0.69	0	-		no IPS match
contig_10663	venom acid phosphatase acph-1-like	1271	20	7.60529e-151	0.536	2	F:hydrolase activity; F:acid phosphatase activity		no IPS match
contig_6922	venom carboxylesterase-6-like	1893	20	0	0.662	1	F:carboxylic ester hydrolase activity	EC:3.1.1.0	tmhmm (TMHMM)
contig_14374	vesicular glutamate transporter 1-like	1705	20	0	0.713	5	F:high affinity inorganic phosphate:sodium symporter activity; C:integral to membrane; P:transmembrane transport; P:cation transport; P:phosphate ion transport	-	IPR011701 (PFAM); IPR016196 (SUPERFAMILY); IPR020846 (PROFILE); G3DSA:1.20.1250.20 (GENE3D), PTHR11662 (PANTHER), PTHR11662:SF30 (PANTHER), SignalP-NN(euk) (SIGNALP), tmhmm (TMHMM)
contig_1112	zinc finger	657	20	1.45582e-152	0.8645	13	P:cuticle pigmentation; P:negative regulation of transcription from RNA polymerase II promoter; F:zinc ion binding; P:adult feeding behavior; P:cuticle pattern formation; P:pheromone metabolic process; F:sequence-specific DNA binding; P:non-sensory hair organization; P:female germ-line sex determination; P:oogenesis; P:positive regulation of transcription from RNA polymerase II promoter; C:nucleu…	-	IPR007087 (PROSITE); IPR013087 (G3DSA:3.30.160.GENE3D); IPR015880 (SMART); PTHR10032 (PANTHER), PTHR10032:SF134 (PANTHER), PF13465 (PFAM), SSF57667 (SUPERFAMILY)
contig_2323	zinc finger protein	3073	20	0	0.7995	7	F:zinc ion binding; F:nucleic acid binding; P:cellular response to ecdysone; P:negative regulation of transcription from RNA polymerase II promoter; P:regulation of tube architecture, open tracheal system; F:RNA polymerase II core promoter proximal region sequence-specific DNA binding transcription factor activity involved in negative regulation of transcription; C:nucleus	-	no IPS match
contig_4538	zinc finger protein 845- partial	4800	20	1.18442e-44	0.8375	9	C:cytoplasm; P:gamete generation; F:sequence-specific DNA binding transcription factor activity; F:nucleic acid binding; P:female meiosis; P:sperm chromatin decondensation; F:zinc ion binding; C:transcription factor complex;	-	IPR007087 (PROSITE); IPR013087 (G3DSA:3.30.160.GENE3D); IPR015880 (SMART); PTHR24402 (PANTHER), PF13465 (PFAM), SSF57667 (SUPERFAMILY)
