# Supplementary material for: RNA-Seq reveals a xenobiotic stress response in the soybean aphid, Aphis glycines, when fed aphid-resistant soybean
Source: BMC Genomics. 2014 Nov 16;15(1):972. doi: 10.1186/1471-2164-15-972 (PMC4289043; doi:10.1186/1471-2164-15-972)
Supplement: Supplementary file 5 — Additional file 5: Summary of annotation statistics for up- and down-regulated gene dataset. (ZIP 126 KB) [file 12864_2014_6855_MOESM5_ESM.zip]

Archive with 1 entries (1 files):
- 1838969456139057_MOESM5_ESM.bmp
