# Supplementary material for: RNA-Seq reveals a xenobiotic stress response in the soybean aphid, Aphis glycines, when fed aphid-resistant soybean
Source: BMC Genomics. 2014 Nov 16;15(1):972. doi: 10.1186/1471-2164-15-972 (PMC4289043; doi:10.1186/1471-2164-15-972)
Supplement: Supplementary file 6 — Additional file 6: Visual representation of genes (indicated in red) chosen for qRT-PCR validation. Based on the expression level distribution, we chose 14 genes that supposedly represented the majority of differentially expressed genes. (ZIP 63 KB) [file 12864_2014_6855_MOESM6_ESM.zip]

Archive with 1 entries (1 files):
- 1838969456139057_MOESM6_ESM.bmp
