# Supplementary material for: RNA-Seq reveals a xenobiotic stress response in the soybean aphid, Aphis glycines, when fed aphid-resistant soybean
Source: BMC Genomics. 2014 Nov 16;15(1):972. doi: 10.1186/1471-2164-15-972 (PMC4289043; doi:10.1186/1471-2164-15-972)
Supplement: Supplementary file 7 — Additional file 7: Enriched GO terms among up- and down-regulated genes. (XLSX 12 KB) [file 12864_2014_6855_MOESM7_ESM.xlsx]

## Sheet: Sheet1
Upregulated
GO term	Ontology	Description	Number in input list	Number in BG/Ref	p-value	FDR
GO:0042302	F	structural constituent of cuticle	11	69	3.3e-09	7.4e-07
GO:0009055	F	electron carrier activity	12	130	3.4e-07	3.8e-05
GO:0004497	F	monooxygenase activity	8	57	1.2e-06	8.8e-05
GO:0016491	F	oxidoreductase activity	31	833	2.5e-06	9.5e-05
GO:0020037	F	heme binding	12	153	1.9e-06	9.5e-05
GO:0046906	F	tetrapyrrole binding	12	157	2.5e-06	9.5e-05
GO:0005506	F	iron ion binding	13	206	8e-06	0.00026
GO:0032440	F	2-alkenal reductase activity	5	34	9.5e-05	0.0027
GO:0016628	F	oxidoreductase activity, acting on the CH-CH group of donors, NAD or NADP as acceptor	5	55	0.00093	0.023
Downregulated
GO:0042302	F	structural constituent of cuticle	9	69	3e-06	0.001
GO:0005214	F	structural constituent of chitin-based cuticle	5	19	1.4e-05	0.0023
GO:0008812	F	choline dehydrogenase activity	5	21	2.4e-05	0.0026
GO:0008236	F	serine-type peptidase activity	11	144	4.7e-05	0.0033
GO:0017171	F	serine hydrolase activity	11	145	5e-05	0.0033
GO:0004252	F	serine-type endopeptidase activity	9	114	0.00017	0.0094
GO:0005215	F	transporter activity	32	909	0.00025	0.012
GO:0016491	F	oxidoreductase activity	29	833	0.00052	0.019
GO:0030246	F	carbohydrate binding	8	106	0.00051	0.019
