# Supplementary material for: RNA-Seq reveals a xenobiotic stress response in the soybean aphid, Aphis glycines, when fed aphid-resistant soybean
Source: BMC Genomics. 2014 Nov 16;15(1):972. doi: 10.1186/1471-2164-15-972 (PMC4289043; doi:10.1186/1471-2164-15-972)
Supplement: Supplementary file 10 — Additional file 10: Putative effector genes identified from A. glycines transcriptome. (XLSX 16 KB) [file 12864_2014_6855_MOESM10_ESM.xlsx]

## Sheet: Sheet1
Acyrthosiphon pisum effector	Description	Aphis glycines hit*	Hit coding region	e value	bit score
ACYPI002439-PA	glutathione peroxidase	contig_1801	Complete ORF	6e-80	293
ACYPI007406-PA	hypothetical protein	contig_732	Complete ORF	7e-76	279
ACYPI000288-PA	glucose dehydrogenase [acceptor]-like	contig_1410	5' truncated	0	1097
ACYPI002476-PA	uncharacterized protein	contig_14095	Complete ORF	1e-178	618
ACYPI001606-PA	uncharacterized protein	contig_11810	Complete ORF	1e-68	255
ACYPI000986-PA	glucose dehydrogenase	contig_7518	Complete ORF	0	1165
ACYPI001719-PA	hypothetical protein	contig_7990	Complete ORF	2e-74	275
ACYPI003917-PA	uncharacterized protein	contig_2428	5' truncated	3e-84	309
ACYPI002891-PA	uncharacterized protein	contig_6277	Complete ORF	0	1118
ACYPI008001-PA	similar to endopeptidase inhibitor-like	contig_6230	Complete ORF	2e-83	304
ACYPI55148-PA	uncharacterized protein	contig_10543	Complete ORF	1e-106	382
ACYPI002258-PA	aminopeptidase-like protein	contig_352	Complete ORF	0	1831
ACYPI009755-PA	protein disulfide-isomerase-like	contig_774	Complete ORF	0	939
ACYPI005594-PA	protein disulfide-isomerase a3 precursor	contig_559	Complete ORF	0	905
ACYPI008926-PA	protein disulfide-isomerase a6 precursor	contig_2545	Complete ORF	0	809
ACYPI000119-PA	txndc4 protein	contig_6314	Complete ORF	0	788
ACYPI002298-PA	trehalase-like	contig_13185	Complete ORF	0	983
ACYPI008370-PA	hypothetical protein	contig_1505	5' truncated	0	647
ACYPI000019-PA	cathepsin b-1874	contig_17105	Complete ORF	1e-151	531
ACYPI000080-PA	prohibitin	contig_1530	Complete ORF	1e-157	551
ACYPI000097-PA	os-d-like protein	contig_2952	Complete ORF	8e-69	254
ACYPI000256-PA	dolichyl-phosphate beta-d-mannosyltransferase	contig_13746	Complete ORF	1e-146	513
ACYPI000258-PA	uncharacterized protein	contig_943	Complete ORF	1e-153	537
ACYPI000278-PA	uncharacterized protein	contig_7140	Complete ORF	0	974
ACYPI000479-PA	yellow-e	contig_5042	Complete ORF	0	818
ACYPI000508-PA	translocation protein sec63 homolog	contig_1007	Complete ORF	0	1023
ACYPI000541-PA	uncharacterized protein	contig_10955	Complete ORF	1e-161	564
ACYPI000600-PA	uncharacterized protein	contig_9124	5' truncated	2e-56	561
ACYPI000636-PA	uncharacterized protein	contig_1432	Complete ORF	0	959
ACYPI000731-PA	platelet glycoprotein v-like	contig_336	Complete ORF	0	1457
ACYPI000749-PA	glass bottom boat	contig_9097	Complete ORF	0	824
ACYPI000760-PA	uncharacterized protein	contig_11662	Complete ORF	1e-103	371
ACYPI000817-PA	peroxidase-like	contig_10647	Complete ORF	0	1003
ACYPI000003-PA	cathepsin b	contig_5749	Complete ORF	1e-103	624
ACYPI000995-PA	endoplasmic reticulum resident protein	contig_3019	Complete ORF	5e-89	488
ACYPI001008-PA	serine carboxypeptidase	contig_3956	5' truncated	0	704
ACYPI001053-PA	putative sodium-dependent multivitamin transporter-like	contig_4891	Complete ORF	0	895
ACYPI001080-PA	dusky-like	contig_33555	5' truncated	0	879
ACYPI001164-PA	hypothetical protein	contig_6513	Complete ORF	0	1777
ACYPI001183-PA	amp dependent coa ligase	contig_7803	Complete ORF	0	998
ACYPI001241-PA	lmbr1 domain-containing protein 2 homolog	contig_6719	Complete ORF	0	1144
ACYPI001365-PA	chitinase-like protein idgf5	contig_371	Complete ORF	0	852
ACYPI001446-PA	hypothetical protein loc100160121	contig_575	5' truncated	0	1429
ACYPI001453-PA	dna-j/hsp40	contig_5856	Complete ORF	0	672
ACYPI001479-PA	pancreatic lipase-related protein 1	contig_29301	5' truncated	1e-142	502
ACYPI001579-PA	uncharacterized protein	contig_4215	Complete ORF	1e-134	474
ACYPI001586-PA	uncharacterized protein	contig_7254	5' truncated	0	745
ACYPI001680-PA	udp-glucuronosyltransferase 2b10-like	contig_585	Complete ORF	0	885
ACYPI001857-PA	protein yellow-like	contig_2264	Complete ORF	0	767
ACYPI001895-PA	ras-related protein rab-10-like	contig_278	Complete ORF	1e-115	409
ACYPI001938-PA	uncharacterized protein	contig_7941	Complete ORF	0	1824
ACYPI002146-PA	tetratricopeptide repeat protein	contig_2473	5' truncated	0	1283
ACYPI002296-PA	glucosidase 2 subunit beta precursor	contig_8043	Complete ORF	0	950
ACYPI002576-PA	uncharacterized protein	contig_1651	Complete ORF	1e-113	400
ACYPI002659-PA	maltase 1	contig_11144	Complete ORF	0	1085
ACYPI004198-PA	similar to apolipophorin	contig_1893	Complete ORF	0	1233
ACYPI009427-PA	similar to protease m1 zinc metalloprotease	contig_7391	Complete ORF	0	1789
ACYPI000217-PA	similar to ldla domain containing chitin binding protein 1 cg8756-pc	contig_13050	5' truncated	0	942
ACYPI001436-PA	similar to sucrase	contig_1144	Complete ORF	0	1065
ACYPI001447-PA	uncharacterized protein	contig_6922	Complete ORF	0	970
ACYPI009881-PA	uncharacterized protein	contig_19	5' and 3' truncated	1e-69	262
ACYPI000733-PA	angiotensin-converting enzyme-like	contig_5872	3' truncated	0	931
ACYPI000558-PA	uncharacterized protein	contig_41158	3' truncated	6e-99	358
ACYPI000376-PA	cysteine proteinase cg12163	contig_3063	5' and 3' truncated	0	877
ACYPI000473-PA	circadian clock-controlled protein	contig_22140	5' and 3' truncated	2e-78	288
ACYPI000956-PA	hemicentin-1-like	contig_38	5' and 3' truncated	5e-89	324
ACYPI002622-PA	calreticulin-like	contig_351	5' truncated	1e-116	413
ACYPI002002-PA	uncharacterized protein	contig_1199	3' truncated	1e-92	336
ACYPI002042-PA	hypothetical protein	contig_7508	5' and 3' truncated	3e-81	298
ACYPI002048-PA	serendipity locus protein alpha	contig_16521	5' truncated	1e-125	444
		contig_19911	3' truncated	1e-102	367
ACYPI002468-PA	chromaffin granule amine transporter	contig_5354	5' truncated	1e-132	468
		contig_4871	3' truncated	1e-113	404
ACYPI001019-PA	hypothetical protein	contig_1429	5' truncated	1e-98	358
		contig_13642	3' truncated	6e-89	326
ACYPI001238-PA	carboxypeptidase e	contig_10494	3' truncated	2e-81	300
		contig_2400	5' and 3' truncated	2e-73	272
* Nucleotide sequence for each contig is provided in Additional File 12.
