# Supplementary material for: RNA-Seq reveals a xenobiotic stress response in the soybean aphid, Aphis glycines, when fed aphid-resistant soybean
Source: BMC Genomics. 2014 Nov 16;15(1):972. doi: 10.1186/1471-2164-15-972 (PMC4289043; doi:10.1186/1471-2164-15-972)
Supplement: Supplementary file 11 — Additional file 11: Pairwise sequence alignment for salivary effector proteins of A. glycines and A. pisum. In the alignment of each effector protein, upper and lower lanes represent the A. glycines and A. pisum sequences respectively. At the N-terminal, putative secretion signal peptide regions are underlined. If the corresponding amino acid residues are identical, it is indicated by dots for A. pisum. (ZIP 912 KB) [file 12864_2014_6855_MOESM11_ESM.zip]

Archive with 1 entries (1 files):
- 1838969456139057_MOESM11_ESM.bmp
